# Supplementary material for: Brain sex-dependent alterations after prolonged high fat diet exposure in mice
Source: Commun Biol. 2022 Nov 21;5:1276. doi: 10.1038/s42003-022-04214-x (PMC9681749; doi:10.1038/s42003-022-04214-x)
Supplement: Supplementary file 4 — Supplementary Data 1 [file 42003_2022_4214_MOESM4_ESM.xlsx]

## Sheet: Fig 1
Fig2 a Body weight MALE
Days of diet	STD	STD	STD	STD	STD	STD	STD	STD	STD	STD	STD	STD	STD	STD	STD	45% HFD	45% HFD	45% HFD	45% HFD	45% HFD	45% HFD	45% HFD	45% HFD	45% HFD	45% HFD	45% HFD	45% HFD	45% HFD	60% HFD	60% HFD	60% HFD	60% HFD	60% HFD	60% HFD	60% HFD	60% HFD	60% HFD	60% HFD	60% HFD	60% HFD	60% HFD	60% HFD
1	12.5	17.1	13.1	17.3	12.6	19.7	21.4	21.5	20.8	18.3	13.4	15.6	15	19.6	14.4	11.6	15.2	14	13.5	18.6	18.6	20.6	17.7	19.6	18.4	18.7	15.5	17.5	12.6	18.5	13.2	18.7	15.6	20	18.9	20.3	18.7	12.6	18	12.8	17.6	19.5
5	16.4	22.2	17.3	21.4	15.5	23	22.3	20.9	21.4	20.5	16.8	18.6	18.5	20.9	18.3	16.4	18.6	18.6	17.3	21	19.5	21	19.1	20.8	19.7	20.8	19.1	19.4	16.4	21.6	17	20.8	19.6	21.6	20.9	22.3	19.9	16.9	21.4	17	20.7	22.2
10	19.6	24	20.6	23.3	17.7	23.8	23	22.3	22.2	21.3	20.1	20.8	21.2	21.6	21	20.1	21.6	22.1	20.8	22.1	20.8	21.8	20.2	21.6	21.1	21.9	21.6	21	20.3	23.4	20.2	22.4	23.1	22.8	22.7	24.4	22	19.8	22.9	20.3	21.6	23.3
15	20.5	24	21.7	23.6	18.3	25.7	24.3	25.3	24.3	25	21.9	21.8	22.1	22.3	21.7	21.3	23.3	23.3	22.2	23.6	22.9	24.1	22.4	24	23.7	22.7	23.2	23.3	22.1	24.9	21.5	23.6	24.2	24.3	24.7	27.4	24.5	21.4	24.5	21.7	23	24.4
22	22.2	25.6	22.9	24.9	20.3	27	25.4	27.1	25.5	26.4	24.5	24	23.9	23.1	24.2	23.3	25.1	25.4	24.6	25.1	23.7	25.7	24.6	25.7	26.4	23.4	24.1	25.2	24.9	27.6	24.1	26.3	26.6	25.6	26	29.2	26	23.8	25.8	23.7	25	26.1
29	23.5	26.7	24	26.6	21.6	27.6	24.8	27.8	27	26.3	26.4	25.3	24.7	23.9	25.8	24.3	26.7	26.6	26.3	26.6	24.8	26.6	25.6	26.9	27.1	24.6	26.2	26.7	25.5	29.1	25.1	28	27.7	27.6	27.6	30.8	27.5	25.5	27.1	24.9	27	28.3
38	24.7	28.2	24.6	28.2	23	29.1	27	29.5	26.2	28.8	26.5	25.6	25.6	24.5	26.9	26.1	28.4	27.9	28.4	29.7	25.8	28.5	28	29	28.4	26.4	28.8	29	27.6	31.5	26.4	30.2	29.1	29.5	29.6	33.8	28.9	27.4	28.5	26.1	30.4	29.3
45	23.3	27	23.4	27.6	21.9			29.1	26.2	29.8	28.2	26.3	26.7	25.1	27.5	26.5	28.3	28.2	28.8	30	26.1	27.8	28.4	29.8	29.7	27.9	30.5	30.6	28.3	32.3	27.5	31.2	30.3	29.6	29.9	33	28.5	29.5	30.4	26.9	33.2	31.6
51	23.8	29.7	25.4	29.7	24.1			28	25.5	25.2	28.4	27	27.5	24.9	28.5	27.7	30.3	29.8	30.8	31.7	25.1	25.5	24.9	28.4	28.6	29	31.9	31.3	30.4	34.4	29.6	33	33	28.5	29.6	29.5	29.2	29	30.9	27.1	33.1	32
65	27.8	30.8	27.4	31.2	25.8			28.2	26.7	25.6	29.2	27.9	28.2	26.3	29.2	30	33.33	31.7	33.8	34.7	26	25.7	23	27.8	29.7	30.9	33.8	31.8	31.5	36.4	29.9	37.2	36.2	27.8	28.8	29.5	30	31	33.1	29	35.2	34.6
74	28.4	31.1	28	31.5	25.3			29.1	29	27.8	29.5	28.7	28.6	26.9	29.9	30.6	32.6	32.6	32.8	34.5	25.4	25.7	23.3	27.7	29.4	31.5	34.8	32.2	32.3	38.4	30.5	39.1	39	30.7	33.5	35.5	33.2	33.03	36.1	30	38.6	37.75
81	26.4	31.8	27.8	30.9	25.5			30.6	30	29.7	31.3	28.9	30	27	31.3	32.1	34.3	34.2	35.5	36.8	25	26.9	24.5	27.7	28.8	31.8	35	33	32.7	39.6	32.3	39.6	40.4	28.1	30.9	31.8	31.7	35.5	37.4	32	41.2	40
86	27.7	31.1	27.6	31.5	25.2			31.6	29.2	32	30.24	29.05	29.14	26.87	30.76	31.4	33	33	34.8	35.9	26.3	26.4	26.3	30.7	31.7	32.05	35.19	33.45	32.3	39.3	31.9	40.3	41.4	31.4	32.1	30.4	29.9	35	38.22	31.77	41.48	39.68
97	28.8	31.3	29.3	31.4	26.3			31.9	29.2	31.5	32.1	29.5	30.4	26.2	31.7	35.7	33.8	34.4	32.7	37.9	25.2	23.2	25.7	30.1	30.9	32.2	35.9	33.3	34.5	43.6	32	43.6	44.6	33.6	34.3	31	31	36.7	39.6	33.1	43.3	42.4
110	28.2	31.8	29.6	31.3	29.6											35.9	37.3	41	36.8	40									35.7	48.7	35.7	47.2	51.9
115	29.9	32.5	30.1	32.3	27.2											36.3	37.9	37.6	40.7	43.6									36.7	50	36.5	48.8	52.8
120	30.1	32.2	30	32.4	27.5											35.6	37.1	36.3	36.8	42.9									37	49.8	36.4	49.4	53.4
129	30.2	32.9	30.4	33.3	27.7											35.7	37.8	37	36.2	42.6									40	50.9	37.8	51.6	56.2
138	32	33.3	30.5	33.5	27.7											35.1	36.2	36.8	36	42.7									40.7	51.5	39.7	52.1	57
148	30	34.1	30.7	33.8	28.3											37.2	38.5	39.4	36.3	45.8									43.3	52.9	41.7	54.1	57.4
159	34.3	34.4	30.8	30.8	29											36.9	37.5	38.2	33.1	45									45.5	53.9	43.4	54.7	57.6
170	31.7	34.5	31.9	34.6	31.2											37.2	38.9	39.1	36.1	45.3									47.5	54.7	46.2	55.1	58.6
181	31.2	35.3	31.8	35.8	29.6											39	41	41.3	38.6	47.7									48.4	54.5	47.5	55.9	58.8
191	31.3	35.6	31.5	35.3	28.7											40	42	41.6	39.5	46.9									50.9	56.3	50.4	56	58.9
200	31.6	35.4	31.1	36.7	30											39.6	42.3	41.8	39.4	46.9									51.1	56.5	49.7	56.9	60.5
221	32.6	36.4	31.9	36.7	29.9											39.8	43		41.2	47.9									50.5	56.8	51.2	58.2	61
231	33	38.6	32.2	38.6	30.6											41.3	44.1		42.5	48.5									53.5	61.3	54.8	61.3	64.2
240
Fig2 b Body weight FEMALE
45% HFD	45% HFD	45% HFD	60% HFD	60% HFD	60% HFD	60% HFD	60% HFD	60% HFD	60% HFD	60% HFD	60% HFD	60% HFD	60% HFD	60% HFD	60% HFD	60% HFD	60% HFD
18	18.6	17.6	16.5	17.7	17.5	17	17.4	16.1	18.3	18.6	17.9	16.6	16.4	19.2	18.8	17.7	18.6
18.5	18.5	17.9	17.2	17.8	18.2	17.2	18.3	18	18.6	18.3	18.4	16.9	17	19.8	19.7	18.8	19.2
18.5	18.2	18.3	18	18.9	18.7	18.3	18.7	17.8	18.8	19	18.9	17.6	17.4	20.2	19.3	18.8	19.7
18.8	19.3	18.6	18.8	20	19	19	19.5	18.8	19.3	19.8	21.8	18.8	18.3	20.6	19.7	19.3	20.9
20.5	19.7	19.7	20.4	22.4	19.2	20.2	20.4	18.2	20	20.7	21.5	21.5	19.4	22.5	21	21.5	22.2
20.2	21.2	20.5	21.6	22.2	20.4	20.8	21	19	20.3	21.2	23.4	20.6	19.2	22.5	21.9	21	23.3
22.07	20.87	21.06	22.04	22.7	20.3	21.9	21.7	20.4	21.1	22.5	23.6	20.6	20.21	24.36	22.32	22.1	23.81
24	21.3	21.6	21.4	23.4	20.6	21.6	21.6	19.9	21.6	24.3	23.8	22.3	20.4	25.7	23.3	25.6	24.3
25	23.1	24.3	22.1	23.1	21.7	22.1	22.3	19.8	23.7	25.1	23.8	23.3	22.9	29.7	26	25.3	26.8
24.9	24.17	24.79	22.5	23.53	22.5	23.55	23.54	20.3	26.4	27.9	26.2	25.2	23.3	32.21	28.61	28.31	29.09
23.2	21.2	22.85	24.4	26.5	23.4	26.1	24.8	20.7	26	27.7	25.3	23.7	22.4	31.11	28	27	28.7
22.7	21.7	24.6	23.8	25	23	26	23.8	20.7	25.9	26.1	29	24.4	24	34.6	30.5	30	30.2
23.3	22.8	24.5	23.5	24.5	25.3	26.3	23.9	21.1	26.3	25.8	29.5	24.2	23.2	34.6	31.5	29.2	29.7
			24.8	26.3	26.4	27.9	24.6
			26.4	28.5	25.7	29.5	25
			27	28.9	26.2	29	26.1
			26.8	28.7	25.8	28.5	25.8
			28.2	31.1	27.6	26.3	27.4
			28.6	30	29.1	26.6	28.5
			28.4	29.6	30.2	28.5	27.7
			30.1	30.9	31.3	31.8	29
			33.3	35.3	35.6	32.9	31.3
			35.4	38	35.1	33	33.5
			36.1	38	36.3	34.8	32.4
			35.7	36.2	34.5	34.6	32.3
			41.1	42.7	41.5	42.5	37
			41.4	43.3	38.9	42.2	36
Fig 2 c 33 weeks BMI male-female
	STD	STD	STD	STD	STD	45HFD	45HFD	45HFD	45HFD	45HFD	60HFD	60HFD	60HFD	60HFD	60HFD
Male	0.4074	0.4661	0.3568	0.4277	0.3391	0.4576	0.441	0.4709	0.5374		0.5043	0.556	0.5267	0.613	0.6051
Female	0.3111	0.3131	0.2753	0.3224	0.3166	0.3058	0.2988	0.326	0.3358	0.3226	0.4587	0.4798	0.405	0.422	0.3906
Fig 2 d Tchol 12-33 STD - 45HFD
	STD 14w	STD 14w	STD 14w	STD 14w	STD 14w	STD 14w	STD 14w	STD 14w	STD 14w	STD 14w	STD 33w	STD 33w	STD 33w	STD 33w	STD 33w	45HFD 14w	45HFD 14w	45HFD 14w	45HFD 14w	45HFD 14w	45HFD 14w	45HFD 14w	45HFD 14w	45HFD 14w	45HFD 33w	45HFD 33w	45HFD 33w	45HFD 33w	45HFD 33w
Male	70	84	83	76	55	103	53				106	113	86	104	98	156	113	126	113	139	127	136			173	135		157	156
Female	63	65	54	53	43	53	51	70	64	55	66	67	60	58		68	95	83	80	53	118	92	87	83	90	111	110	97	97
Fig 2 e Tchol 12-33 STD - 60HFD
	STD 14w	STD 14w	STD 14w	STD 14w	STD 14w	STD 14w	STD 14w	STD 14w	STD 14w	STD 14w	STD 33w	STD 33w	STD 33w	STD 33w	STD 33w	STD 33w	STD 33w	STD 33w	STD 33w	STD 33w	60HFD 14w	60HFD 14w	60HFD 14w	60HFD 14w	60HFD 14w	60HFD 14w	60HFD 14w	60HFD 14w	60HFD 14w	60HFD 14w	60HFD 33w	60HFD 33w	60HFD 33w	60HFD 33w	60HFD 33w	60HFD 33w	60HFD 33w	60HFD 33w	60HFD 33w	60HFD 33w
Male	70	84	83	76	55	103	53				106	113	86	104	98						146	163	138	115	141	200	217	115	138		178	156	137	183	224
Female	63	65	54	53	43	53	51	70	64	55	66	67	60	58							90	67	108	72	96	72	96	104	90	47	99	101	97	110	82
Fig 2 f GTT 33 weeks male
Minutes after Glucose injection		STD	STD	STD	STD	STD	45HFD	45HFD	45HFD	45HFD	60HFD	60HFD	60HFD	60HFD	60HFD
0	0	108	116	86	117	84	141	138	119	159	112	119	169	158	130
15	15	301	260	285	240	207	359	385	313	343	350	292	453	389	367
30	30	261	281	243	184	254	394	439	369	386	348	353	485	418	389
45	45	230	302	194	143	182	324	448	301	271	452	251	499	425	329
60	60	174	206	169	124	152	415	361	265	310	447	286	471	422	288
120	120	99	102	83	88	117	208	220	167	165	286	158	313	255	162
Fig 2 f GTT 33 weeks female
Minutes after Glucose injection		STD	STD	STD	45HFD	45HFD	45HFD	45HFD	45HFD	60HFD	60HFD	60HFD	60HFD	60HFD
0	0	76	69	78	82	71	78	99	62	99	103	123	79	78
15	15	190	280	269	390	293	434	314	254	362	395	352	396	365
30	30	178	254	289	457	353	368	458	364	429	366	476	529	359
45	45	137	272	187	348	314	267	432	339	339	453	489	358	332
60	60	132	171	170	301	205	211	426	375	301	482	373	294	309
120	120	86	118	108	137	125	139	155	186	143	191	161	163	132
Fig 2 g AUC M-F
	STD F	STD F	STD F				45HFD F	45HFD F	45HFD F	45HFD F	45HFD F		60HFD F	60HFD F	60HFD F	60HFD F	60HFD F
Female	338	725.5	618				24098	17850	19343	27548	27023		21390	30428	24735	26273	22613
	STD M	STD M	STD M	STD M	STD M		45HFD M	45HFD M	45HFD M	45HFD M			60HFD M	60HFD M	60HFD M	60HFD M	60HFD M
Male	10305	12060	10343	6113	9405		22095	23693	16305	13688			29993	15518	29595	24180	17310

## Sheet: Fig 2
Fig 3 a FDG Total brain SUV male
STD	STD	STD	STD	45% HFD	45% HFD	45% HFD	45% HFD	60% HFD	60% HFD	60% HFD
2.3	2.4	3.1	2.7	2.2	2.1	2.1	2.5	2.4	2.2	2.1
Fig 3 a FDG Total brain SUV female
STD	STD	STD	STD	45% HFD	45% HFD	45% HFD	45% HFD	60% HFD	60% HFD	60% HFD	60% HFD
2.5	2.5	1.68	1.69	2.8	2.72	2.1	3.13	2.55	1.9	2.38	1.99
Fig 3 b FDG ratio OLF.B male
STD	STD	STD	STD	45% HFD	45% HFD	45% HFD	45% HFD	60% HFD	60% HFD	60% HFD
1.125	0.931	0.8	0.903	1.097	1.071	1.241	1.054	1.277	1.194	1.399
Fig 3 b FDG ratio OLF.Bfemale
STD	STD	STD	STD	45% HFD	45% HFD	45% HFD	45% HFD	60% HFD	60% HFD	60% HFD	60% HFD
1.213	0.931	0.911	1.058	1.019	1.054	0.916	0.928	1.11	1.09	1.31	1.23
Fig 3 c FDG ratio ANT.CTX male
STD	STD	STD	STD	45% HFD	45% HFD	45% HFD	45% HFD	60% HFD	60% HFD	60% HFD
1.27	1.111	1.073	1.116	1.22	1.209	1.243	1.202	1.262	1.243	1.338
Fig 3 c FDG ratio ANT.CTX female
STD	STD	STD	STD	45% HFD	45% HFD	45% HFD	45% HFD	60% HFD	60% HFD	60% HFD	60% HFD
1.14	1.108	1.55	1.054	1.167	1.213	1.123	1.145	1.24	1.18	1.36	1.26
Fig 3 d FDG ratio CB male
STD	STD	STD	STD	45% HFD	45% HFD	45% HFD	45% HFD	60% HFD	60% HFD	60% HFD
0.965	1.161	1.076	1.067	0.955	0.951	0.777	0.931	0.907	0.948	0.825
Fig 3 d FDG ratio CB female
STD	STD	STD	STD	45% HFD	45% HFD	45% HFD	45% HFD	60% HFD	60% HFD	60% HFD	60% HFD
0.928	1.081	1.173	0.94	1.032	0.961	1.061	0.879	0.96	1.01	0.85	0.83
Fig 3 e FDG metabolite ratio correlation male
glycaemia (mg/dl)	Olfactory bulb	Prefontal cortex	Whole cortex	Striatum	Hippocampus	Hypothalamus	Thalamus	Brainstem	Cerebellum	SUV total brain
112	1.28	1.26	0.83	1.23	1.11	0.96	1.43	0.9	0.91	2.37
169	1.19	1.24	0.75	1.19	1.07	0.94	1.41	0.9	0.95	2.19
158	1.4	1.34	0.99	1.14	1.04	0.71	1.18	0.64	0.82	2.08
141	1.1	1.22	0.76	1.22	1.12	0.95	1.43	0.83	0.95	2.24
138	1.07	1.21	0.79	1.16	1.08	0.89	1.35	0.87	0.95	2.14
119	1.05	1.2	0.75	1.14	1.09	0.92	1.38	0.86	0.93	2.53
108	1.13	1.27	0.81	1.18	1.06	0.92	1.32	0.86	0.97	2.33
116	0.93	1.11	0.76	1	1.1	0.77	1.31	0.81	1.16	2.38
86	0.8	1.07	0.62	0.98	1.1	0.89	1.46	1.02	1.08	3.05
117	0.9	1.12	0.7	1.08	0.89	0.88	1.4	0.87	1.07	2.71
BMI g/(mm2)	Olfactory bulb	Prefontal cortex	Whole cortex	Striatum	Hippocampus	Hypothalamus	Thalamus	Brainstem	Cerebellum	SUV total brain
0.00504	1.28	1.26	0.83	1.23	1.11	0.96	1.43	0.9	0.91	2.37
0.00527	1.19	1.24	0.75	1.19	1.07	0.94	1.41	0.9	0.95	2.19
0.00613	1.4	1.34	0.99	1.14	1.04	0.71	1.18	0.64	0.82	2.08
0.00458	1.1	1.22	0.76	1.22	1.12	0.95	1.43	0.83	0.95	2.24
0.00441	1.07	1.21	0.79	1.16	1.08	0.89	1.35	0.87	0.95	2.14
0.00471	1.05	1.2	0.75	1.14	1.09	0.92	1.38	0.86	0.93	2.53
0.00407	1.13	1.27	0.81	1.18	1.06	0.92	1.32	0.86	0.97	2.33
0.00466	0.93	1.11	0.76	1	1.1	0.77	1.31	0.81	1.16	2.38
0.00357	0.8	1.07	0.62	0.98	1.1	0.89	1.46	1.02	1.08	3.05
0.00428	0.9	1.12	0.7	1.08	0.89	0.88	1.4	0.87	1.07	2.71
Total cholesterol (mg/dL)	Olfactory bulb	Prefontal cortex	Whole cortex	Striatum	Hippocampus	Hypothalamus	Thalamus	Brainstem	Cerebellum	SUV total brain
178	1.28	1.26	0.83	1.23	1.11	0.96	1.43	0.9	0.91	2.37
137	1.19	1.24	0.75	1.19	1.07	0.94	1.41	0.9	0.95	2.19
183	1.4	1.34	0.99	1.14	1.04	0.71	1.18	0.64	0.82	2.08
173	1.1	1.22	0.76	1.22	1.12	0.95	1.43	0.83	0.95	2.24
135	1.07	1.21	0.79	1.16	1.08	0.89	1.35	0.87	0.95	2.14
157	1.05	1.2	0.75	1.14	1.09	0.92	1.38	0.86	0.93	2.53
106	1.13	1.27	0.81	1.18	1.06	0.92	1.32	0.86	0.97	2.33
113	0.93	1.11	0.76	1	1.1	0.77	1.31	0.81	1.16	2.38
86	0.8	1.07	0.62	0.98	1.1	0.89	1.46	1.02	1.08	3.05
104	0.9	1.12	0.7	1.08	0.89	0.88	1.4	0.87	1.07	2.71
HDL (mg/dL)	Olfactory bulb	Prefontal cortex	Whole cortex	Striatum	Hippocampus	Hypothalamus	Thalamus	Brainstem	Cerebellum	SUV total brain
77	1.28	1.26	0.83	1.23	1.11	0.96	1.43	0.9	0.91	2.37
67	1.19	1.24	0.75	1.19	1.07	0.94	1.41	0.9	0.95	2.19
93	1.4	1.34	0.99	1.14	1.04	0.71	1.18	0.64	0.82	2.08
72	1.1	1.22	0.76	1.22	1.12	0.95	1.43	0.83	0.95	2.24
68	1.07	1.21	0.79	1.16	1.08	0.89	1.35	0.87	0.95	2.14
72	1.05	1.2	0.75	1.14	1.09	0.92	1.38	0.86	0.93	2.53
40	1.13	1.27	0.81	1.18	1.06	0.92	1.32	0.86	0.97	2.33
57	0.93	1.11	0.76	1	1.1	0.77	1.31	0.81	1.16	2.38
32	0.8	1.07	0.62	0.98	1.1	0.89	1.46	1.02	1.08	3.05
44	0.9	1.12	0.7	1.08	0.89	0.88	1.4	0.87	1.07	2.71
LDL (mg/dL)	Olfactory bulb	Prefontal cortex	Whole cortex	Striatum	Hippocampus	Hypothalamus	Thalamus	Brainstem	Cerebellum	SUV total brain
23	1.28	1.26	0.83	1.23	1.11	0.96	1.43	0.9	0.91	2.37
23	1.19	1.24	0.75	1.19	1.07	0.94	1.41	0.9	0.95	2.19
40	1.4	1.34	0.99	1.14	1.04	0.71	1.18	0.64	0.82	2.08
42	1.1	1.22	0.76	1.22	1.12	0.95	1.43	0.83	0.95	2.24
21	1.07	1.21	0.79	1.16	1.08	0.89	1.35	0.87	0.95	2.14
21	1.05	1.2	0.75	1.14	1.09	0.92	1.38	0.86	0.93	2.53
25	1.13	1.27	0.81	1.18	1.06	0.92	1.32	0.86	0.97	2.33
21	0.93	1.11	0.76	1	1.1	0.77	1.31	0.81	1.16	2.38
15	0.8	1.07	0.62	0.98	1.1	0.89	1.46	1.02	1.08	3.05
13	0.9	1.12	0.7	1.08	0.89	0.88	1.4	0.87	1.07	2.71
AST (U/L)	Olfactory bulb	Prefontal cortex	Whole cortex	Striatum	Hippocampus	Hypothalamus	Thalamus	Brainstem	Cerebellum	SUV total brain
491	1.28	1.26	0.83	1.23	1.11	0.96	1.43	0.9	0.91	2.37
804	1.19	1.24	0.75	1.19	1.07	0.94	1.41	0.9	0.95	2.19
2070	1.4	1.34	0.99	1.14	1.04	0.71	1.18	0.64	0.82	2.08
1538	1.1	1.22	0.76	1.22	1.12	0.95	1.43	0.83	0.95	2.24
1090	1.07	1.21	0.79	1.16	1.08	0.89	1.35	0.87	0.95	2.14
336	1.05	1.2	0.75	1.14	1.09	0.92	1.38	0.86	0.93	2.53
155	1.13	1.27	0.81	1.18	1.06	0.92	1.32	0.86	0.97	2.33
207	0.93	1.11	0.76	1	1.1	0.77	1.31	0.81	1.16	2.38
117	0.8	1.07	0.62	0.98	1.1	0.89	1.46	1.02	1.08	3.05
634	0.9	1.12	0.7	1.08	0.89	0.88	1.4	0.87	1.07	2.71
ALT (U/L)	Olfactory bulb	Prefontal cortex	Whole cortex	Striatum	Hippocampus	Hypothalamus	Thalamus	Brainstem	Cerebellum	SUV total brain
225	1.28	1.26	0.83	1.23	1.11	0.96	1.43	0.9	0.91	2.37
435	1.19	1.24	0.75	1.19	1.07	0.94	1.41	0.9	0.95	2.19
1418	1.4	1.34	0.99	1.14	1.04	0.71	1.18	0.64	0.82	2.08
1039	1.1	1.22	0.76	1.22	1.12	0.95	1.43	0.83	0.95	2.24
725	1.07	1.21	0.79	1.16	1.08	0.89	1.35	0.87	0.95	2.14
40	1.05	1.2	0.75	1.14	1.09	0.92	1.38	0.86	0.93	2.53
52	1.13	1.27	0.81	1.18	1.06	0.92	1.32	0.86	0.97	2.33
55	0.93	1.11	0.76	1	1.1	0.77	1.31	0.81	1.16	2.38
60	0.8	1.07	0.62	0.98	1.1	0.89	1.46	1.02	1.08	3.05
93	0.9	1.12	0.7	1.08	0.89	0.88	1.4	0.87	1.07	2.71
Albumin (g/dL)	Olfactory bulb	Prefontal cortex	Whole cortex	Striatum	Hippocampus	Hypothalamus	Thalamus	Brainstem	Cerebellum	SUV total brain
3	1.28	1.26	0.83	1.23	1.11	0.96	1.43	0.9	0.91	2.37
3	1.19	1.24	0.75	1.19	1.07	0.94	1.41	0.9	0.95	2.19
3	1.4	1.34	0.99	1.14	1.04	0.71	1.18	0.64	0.82	2.08
3.6	1.1	1.22	0.76	1.22	1.12	0.95	1.43	0.83	0.95	2.24
3	1.07	1.21	0.79	1.16	1.08	0.89	1.35	0.87	0.95	2.14
3	1.05	1.2	0.75	1.14	1.09	0.92	1.38	0.86	0.93	2.53
3.2	1.13	1.27	0.81	1.18	1.06	0.92	1.32	0.86	0.97	2.33
3	0.93	1.11	0.76	1	1.1	0.77	1.31	0.81	1.16	2.38
3	0.8	1.07	0.62	0.98	1.1	0.89	1.46	1.02	1.08	3.05
3.3	0.9	1.12	0.7	1.08	0.89	0.88	1.4	0.87	1.07	2.71
Fig 3 f FDG metabolite ratio correlation female
glycaemia (mg/dl)	Olfactory bulb	Anterior cortex	Whole cortex	Striatum	Hippocampus	Hypothalamus	Thalamus	Brainstem	Cerebellum	Total brain SUV
99	1.11	1.24	0.84	1.15	1.14	0.83	1.39	0.94	0.96	2.55
103	1.09	1.18	0.84	1.12	1.1	0.84	1.33	0.89	1.01	1.9
123	1.31	1.36	0.9	1.26	1.14	0.87	1.46	0.83	0.85	2.38
79	1.23	1.26	0.73	1.26	1.02	1.02	1.44	1.03	0.83	1.99
82	1.02	1.17	0.87	1.03	1.09	0.67	1.31	0.72	1.03	2.8
71	1.05	1.21	0.88	1.19	1.12	0.74	1.39	0.61	0.96	2.72
78	0.92	1.12	0.79	1.15	1.13	0.84	1.39	0.86	1.06	2.1
99	0.93	1.15	0.69	1.16	1.1	1	1.43	0.97	0.88	3.13
76	1.21	1.14	0.9	1.08	1.08	0.67	1.29	0.67	0.93	2.5
69	0.93	1.11	0.72	1.1	1.14	0.93	1.44	1.04	1.08	2.5
BMI g/(mm2)	Olfactory bulb	Prefontal cortex	Whole cortex	Striatum	Hippocampus	Hypothalamus	Thalamus	Brainstem	Cerebellum	SUV total brain
0.0046	1.11	1.24	0.84	1.15	1.14	0.83	1.39	0.94	0.96	2.55
0.0048	1.09	1.18	0.84	1.12	1.1	0.84	1.33	0.89	1.01	1.9
0.0041	1.31	1.36	0.9	1.26	1.14	0.87	1.46	0.83	0.85	2.38
0.0042	1.23	1.26	0.73	1.26	1.02	1.02	1.44	1.03	0.83	1.99
0.0031	1.02	1.17	0.87	1.03	1.09	0.67	1.31	0.72	1.03	2.8
0.003	1.05	1.21	0.88	1.19	1.12	0.74	1.39	0.61	0.96	2.72
0.0033	0.92	1.12	0.79	1.15	1.13	0.84	1.39	0.86	1.06	2.1
0.0034	0.93	1.15	0.69	1.16	1.1	1	1.43	0.97	0.88	3.13
0.0031	0.93	1.11	0.72	1.1	1.14	0.93	1.44	1.04	1.08	2.5
0.0028	0.91	1.55	0.78	1.09	1.11	0.82	1.36	0.84	1.17	1.68
0.0032	1.06	1.05	0.85	1.17	1.04	0.82	1.31	0.83	0.94	1.69
Total cholesterol (mg/dL)	Olfactory bulb	Prefontal cortex	Whole cortex	Striatum	Hippocampus	Hypothalamus	Thalamus	Brainstem	Cerebellum	SUV total brain
99	1.11	1.24	0.84	1.15	1.14	0.83	1.39	0.94	0.96	2.55
101	1.09	1.18	0.84	1.12	1.1	0.84	1.33	0.89	1.01	1.9
97	1.31	1.36	0.9	1.26	1.14	0.87	1.46	0.83	0.85	2.38
110	1.23	1.26	0.73	1.26	1.02	1.02	1.44	1.03	0.83	1.99
90	1.02	1.17	0.87	1.03	1.09	0.67	1.31	0.72	1.03	2.8
111	1.05	1.21	0.88	1.19	1.12	0.74	1.39	0.61	0.96	2.72
110	0.92	1.12	0.79	1.15	1.13	0.84	1.39	0.86	1.06	2.1
97	0.93	1.15	0.69	1.16	1.1	1	1.43	0.97	0.88	3.13
66	0.93	1.11	0.72	1.1	1.14	0.93	1.44	1.04	1.08	2.5
67	0.91	1.55	0.78	1.09	1.11	0.82	1.36	0.84	1.17	1.68
60	1.06	1.05	0.85	1.17	1.04	0.82	1.31	0.83	0.94	1.69
HDL (mg/dL)	Olfactory bulb	Prefontal cortex	Whole cortex	Striatum	Hippocampus	Hypothalamus	Thalamus	Brainstem	Cerebellum	SUV total brain
60	1.11	1.24	0.84	1.15	1.14	0.83	1.39	0.94	0.96	2.55
48	1.09	1.18	0.84	1.12	1.1	0.84	1.33	0.89	1.01	1.9
61	1.31	1.36	0.9	1.26	1.14	0.87	1.46	0.83	0.85	2.38
58	1.23	1.26	0.73	1.26	1.02	1.02	1.44	1.03	0.83	1.99
40	1.02	1.17	0.87	1.03	1.09	0.67	1.31	0.72	1.03	2.8
55	1.05	1.21	0.88	1.19	1.12	0.74	1.39	0.61	0.96	2.72
64	0.92	1.12	0.79	1.15	1.13	0.84	1.39	0.86	1.06	2.1
49	0.93	1.15	0.69	1.16	1.1	1	1.43	0.97	0.88	3.13
35	0.93	1.11	0.72	1.1	1.14	0.93	1.44	1.04	1.08	2.5
29	0.91	1.55	0.78	1.09	1.11	0.82	1.36	0.84	1.17	1.68
35	1.06	1.05	0.85	1.17	1.04	0.82	1.31	0.83	0.94	1.69
LDL (mg/dL)	Olfactory bulb	Prefontal cortex	Whole cortex	Striatum	Hippocampus	Hypothalamus	Thalamus	Brainstem	Cerebellum	SUV total brain
17	1.11	1.24	0.84	1.15	1.14	0.83	1.39	0.94	0.96	2.55
22	1.09	1.18	0.84	1.12	1.1	0.84	1.33	0.89	1.01	1.9
19	1.31	1.36	0.9	1.26	1.14	0.87	1.46	0.83	0.85	2.38
20	1.23	1.26	0.73	1.26	1.02	1.02	1.44	1.03	0.83	1.99
33	1.02	1.17	0.87	1.03	1.09	0.67	1.31	0.72	1.03	2.8
29	1.05	1.21	0.88	1.19	1.12	0.74	1.39	0.61	0.96	2.72
32	0.92	1.12	0.79	1.15	1.13	0.84	1.39	0.86	1.06	2.1
27	0.93	1.15	0.69	1.16	1.1	1	1.43	0.97	0.88	3.13
14	0.93	1.11	0.72	1.1	1.14	0.93	1.44	1.04	1.08	2.5
18	0.91	1.55	0.78	1.09	1.11	0.82	1.36	0.84	1.17	1.68
17	1.06	1.05	0.85	1.17	1.04	0.82	1.31	0.83	0.94	1.69
AST (U/L)	Olfactory bulb	Prefontal cortex	Whole cortex	Striatum	Hippocampus	Hypothalamus	Thalamus	Brainstem	Cerebellum	SUV total brain
232	1.11	1.24	0.84	1.15	1.14	0.83	1.39	0.94	0.96	2.55
234	1.09	1.18	0.84	1.12	1.1	0.84	1.33	0.89	1.01	1.9
437	1.31	1.36	0.9	1.26	1.14	0.87	1.46	0.83	0.85	2.38
254	1.23	1.26	0.73	1.26	1.02	1.02	1.44	1.03	0.83	1.99
150	1.02	1.17	0.87	1.03	1.09	0.67	1.31	0.72	1.03	2.8
384	1.05	1.21	0.88	1.19	1.12	0.74	1.39	0.61	0.96	2.72
260	0.92	1.12	0.79	1.15	1.13	0.84	1.39	0.86	1.06	2.1
294	0.93	1.15	0.69	1.16	1.1	1	1.43	0.97	0.88	3.13
218	0.93	1.11	0.72	1.1	1.14	0.93	1.44	1.04	1.08	2.5
147	0.91	1.55	0.78	1.09	1.11	0.82	1.36	0.84	1.17	1.68
170	1.06	1.05	0.85	1.17	1.04	0.82	1.31	0.83	0.94	1.69
ALT (U/L)	Olfactory bulb	Prefontal cortex	Whole cortex	Striatum	Hippocampus	Hypothalamus	Thalamus	Brainstem	Cerebellum	SUV total brain
118	1.11	1.24	0.84	1.15	1.14	0.83	1.39	0.94	0.96	2.55
69	1.09	1.18	0.84	1.12	1.1	0.84	1.33	0.89	1.01	1.9
165	1.31	1.36	0.9	1.26	1.14	0.87	1.46	0.83	0.85	2.38
162	1.23	1.26	0.73	1.26	1.02	1.02	1.44	1.03	0.83	1.99
91	1.02	1.17	0.87	1.03	1.09	0.67	1.31	0.72	1.03	2.8
141	1.05	1.21	0.88	1.19	1.12	0.74	1.39	0.61	0.96	2.72
52	0.92	1.12	0.79	1.15	1.13	0.84	1.39	0.86	1.06	2.1
78	0.93	1.15	0.69	1.16	1.1	1	1.43	0.97	0.88	3.13
43	0.93	1.11	0.72	1.1	1.14	0.93	1.44	1.04	1.08	2.5
37	0.91	1.55	0.78	1.09	1.11	0.82	1.36	0.84	1.17	1.68
41	1.06	1.05	0.85	1.17	1.04	0.82	1.31	0.83	0.94	1.69
Albumin (g/dL)	Olfactory bulb	Prefontal cortex	Whole cortex	Striatum	Hippocampus	Hypothalamus	Thalamus	Brainstem	Cerebellum	SUV total brain
3	1.11	1.24	0.84	1.15	1.14	0.83	1.39	0.94	0.96	2.55
3	1.09	1.18	0.84	1.12	1.1	0.84	1.33	0.89	1.01	1.9
4	1.31	1.36	0.9	1.26	1.14	0.87	1.46	0.83	0.85	2.38
3.2	1.23	1.26	0.73	1.26	1.02	1.02	1.44	1.03	0.83	1.99
3	1.02	1.17	0.87	1.03	1.09	0.67	1.31	0.72	1.03	2.8
3	1.05	1.21	0.88	1.19	1.12	0.74	1.39	0.61	0.96	2.72
4	0.92	1.12	0.79	1.15	1.13	0.84	1.39	0.86	1.06	2.1
3	0.93	1.15	0.69	1.16	1.1	1	1.43	0.97	0.88	3.13
3	0.93	1.11	0.72	1.1	1.14	0.93	1.44	1.04	1.08	2.5
3.4	0.91	1.55	0.78	1.09	1.11	0.82	1.36	0.84	1.17	1.68
3.4	1.06	1.05	0.85	1.17	1.04	0.82	1.31	0.83	0.94	1.69

## Sheet: Fig 3
Fig 4 a 18F-VC701 STD 7-12-33w Male
	7 weeks	7 weeks	7 weeks	7 weeks	7 weeks	7 weeks	12 weeks	12 weeks	12 weeks	12 weeks	12 weeks	12 weeks	31 weeks	31 weeks	31 weeks
Olfactory bulb	0.61	0.65	0.69	0.87	0.61	1.13	1.01	0.63	0.54	0.63	1.85	0.49	1.66	1.46	0.82
Anterior cortex	0.48	0.51	0.57	0.8	0.52	0.97	0.85	0.53	0.48	0.95	1.75	0.79	1.58	1.3	0.68
Whole cortex	0.47	0.48	0.46	0.69	0.45	0.98	0.79	0.46	0.41	0.49	1.51	0.4	1.2	1.05	0.57
Striatum	0.53	0.53	0.57	0.77	0.48	1.07	0.89	0.51	0.48	0.54	1.65	0.53	1.52	1.24	0.69
Hippocampus	0.57	0.57	0.48	0.71	0.44	1.16	0.91	0.51	0.42	0.49	1.63	0.43	1.24	1.13	0.69
Hypothalamus	0.79	0.73	0.7	1	0.66	1.64	1.14	0.7	0.63	0.67	2.23	0.62	1.59	1.55	0.92
Thalamus	0.57	0.56	0.5	0.7	0.46	1.2	0.87	0.51	0.44	0.51	1.66	0.46	1.33	1.21	0.72
Brainstem	1.1	0.97	0.92	1.3	0.76	1.84	1.43	0.89	0.67	0.79	2.77	0.69	1.89	1.73	1.16
Cerebellum	0.8	0.77	0.62	0.98	0.57	1.57	1.17	0.7	0.51	0.67	2.25	0.54	1.27	1.46	0.78
Fig 4 a 18F-VC701 STD 7-12-33w Female
	7 weeks	7 weeks	7 weeks	7 weeks	7 weeks	7 weeks	12 weeks	12 weeks	12 weeks	12 weeks	12 weeks	12 weeks	31 weeks	31 weeks	31 weeks
Olfactory bulb	0.82	1.02	0.8	0.79	0.64	0.58	0.89	0.75	0.77	0.97	1.51	0.18	0.99	1.19	0.81
Anterior cortex	0.71	0.93	0.71	0.66	0.63	0.56	0.84	0.74	0.75	0.84	1.37	0.17	0.9	1.17	0.85
Whole cortex	0.68	0.75	0.59	0.62	0.49	0.48	0.64	0.63	0.59	0.74	1.11	0.15	0.78	0.98	0.63
Striatum	0.76	0.91	0.75	0.67	0.58	0.56	0.78	0.76	0.7	0.83	1.27	0.17	0.87	1.14	0.84
Hippocampus	0.75	0.82	0.68	0.72	0.5	0.53	0.69	0.6	0.61	0.81	1.15	0.16	0.86	1.08	0.73
Hypothalamus	1.05	1.31	1.01	1.03	0.75	0.77	0.92	0.89	0.93	1.09	1.63	0.22	1.09	1.36	0.96
Thalamus	0.76	0.85	0.72	0.71	0.52	0.54	0.75	0.62	0.65	0.84	1.26	0.16	0.88	1.09	0.77
Brainstem	1.5	1.61	1.27	1.42	0.89	1.1	1.16	1.01	1.23	1.29	1.86	0.3	1.24	1.63	1.14
Cerebellum	1.07	1.05	0.85	1.05	0.65	0.76	0.86	0.78	0.81	1.06	1.54	0.2	1	1.35	0.88
Fig 4 b 18F-VC701 45HFD 7-12-33w Male
	7 weeks	7 weeks	7 weeks	7 weeks	7 weeks	7 weeks	12 weeks	12 weeks	12 weeks	12 weeks	12 weeks	12 weeks	31 weeks	31 weeks	31 weeks
Olfactory bulb	0.57	0.72	0.87	0.74	0.77	1.1	0.71	0.97	0.87	0.8	1	1.12	1.86	1.67	1.24
Anterior cortex	0.54	0.64	0.7	0.64	0.69	1.12	0.61	0.8	0.73	0.88	0.96	0.96	1.7	1.6	1.16
Whole cortex	0.42	0.52	0.61	0.67	0.56	0.91	0.48	0.65	0.62	0.67	0.8	0.83	1.49	1.27	0.98
Striatum	0.54	0.64	0.69	0.71	0.66	1.08	0.56	0.73	0.7	0.87	0.92	0.9	1.7	1.47	1.17
Hippocampus	0.45	0.54	0.67	0.81	0.58	0.96	0.48	0.66	0.7	0.74	0.8	0.85	1.61	1.27	1.08
Hypothalamus	0.65	0.81	0.93	1.23	0.81	1.43	0.73	1.03	0.99	0.96	1.12	1.17	2.21	1.69	1.41
Thalamus	0.47	0.57	0.66	0.81	0.6	0.97	0.51	0.67	0.69	0.77	0.8	0.84	1.69	1.31	1.1
Brainstem	0.72	0.84	1.14	1.58	0.92	1.67	0.74	1.07	1.08	1.18	1.23	1.29	2.47	1.93	1.7
Cerebellum	0.57	0.71	0.9	1.23	0.77	1.26	0.6	0.91	0.93	0.98	1.05	1.05	2.02	1.68	1.41
Fig 4 b 18F-VC701 45 HFD 7-12-33w Female
	7 weeks	7 weeks	7 weeks	7 weeks	7 weeks	7 weeks	12 weeks	12 weeks	12 weeks	12 weeks	12 weeks	12 weeks	31 weeks	31 weeks	31 weeks
Olfactory bulb	0.79	0.94	0.87	0.93	0.76	0.79	0.83	0.85	0.72	1.15	1.03	1.33	1.71	1.13	0.85
Anterior cortex	0.72	0.93	0.8	0.81	0.68	0.74	0.74	0.78	0.68	1.03	1.01	1.2	1.75	1	0.84
Whole cortex	0.6	0.76	0.63	0.86	0.74	0.61	0.59	0.63	0.56	0.89	0.84	1.06	1.35	0.82	0.65
Striatum	0.7	0.9	0.84	0.92	0.83	0.71	0.71	0.73	0.64	1.01	1.02	1.2	1.6	0.92	0.79
Hippocampus	0.64	0.8	0.75	1.03	0.94	0.65	0.65	0.65	0.58	0.92	0.92	1.13	1.3	0.89	0.68
Hypothalamus	0.9	1.2	1.17	1.42	1.39	0.96	0.86	0.95	0.84	1.29	1.34	1.64	2.07	1.22	0.98
Thalamus	0.64	0.81	0.83	0.98	0.93	0.66	0.67	0.68	0.62	0.94	0.96	1.19	1.44	0.91	0.72
Brainstem	1.13	1.6	1.33	1.91	1.95	1.34	1.13	1.14	0.9	1.54	1.56	2	1.98	1.41	1.07
Cerebellum	0.88	1.08	0.97	1.6	1.43	0.94	0.83	0.92	0.75	1.34	1.19	1.57	1.63	1.19	0.83
Fig 4 c 18F-VC701 60 HFD 7-12-33w Male
	7 weeks	7 weeks	7 weeks	7 weeks	7 weeks	7 weeks	12 weeks	12 weeks	12 weeks	12 weeks	12 weeks	12 weeks	31 weeks	31 weeks	31 weeks
Olfactory bulb	0.52	1.17	0.8	0.96	0.69	0.85	0.61	0.59	0.76	1.15	0.95	1.91	1.63	2.27	1.58
Anterior cortex	0.53	1.02	0.76	0.85	0.67	0.75	0.54	0.5	0.66	1.23	1.01	1.79	1.69	1.96	1.42
Whole cortex	0.43	0.93	0.66	0.7	0.57	0.68	0.51	0.43	0.55	0.96	0.83	1.71	1.63	1.65	1.13
Striatum	0.53	1.08	0.77	0.81	0.67	0.73	0.55	0.48	0.63	1.23	1.02	1.86	1.65	1.9	1.3
Hippocampus	0.48	1.04	0.7	0.73	0.59	0.73	0.55	0.47	0.57	0.99	0.87	1.88	1.36	1.86	1.15
Hypothalamus	0.62	1.46	0.99	1	0.83	0.98	0.76	0.63	0.76	1.34	1.21	2.55	1.8	2.29	1.57
Thalamus	0.47	1.08	0.7	0.76	0.58	0.71	0.54	0.47	0.57	1.05	0.89	1.81	1.4	1.94	1.19
Brainstem	0.83	1.56	1.32	1.27	1.07	1.35	0.84	0.72	0.97	1.52	1.44	3.46	2.17	2.65	1.69
Cerebellum	0.67	1.37	0.95	1	0.76	1.08	0.66	0.6	0.8	1.26	1.08	2.66	1.87	2.22	1.39
Fig 4 c 18F-VC701 60 HFD 7-12-33w Female
	7 weeks	7 weeks	7 weeks	7 weeks	7 weeks	7 weeks	12 weeks	12 weeks	12 weeks	12 weeks	12 weeks	12 weeks	31 weeks	31 weeks	31 weeks
Olfactory bulb	0.6	1.07	0.77	0.65	0.55	0.68	0.85	1.15	0.71	1.02	1.22	1.32	1.04	1.57	1.92
Anterior cortex	0.56	0.97	0.66	0.65	0.48	0.67	0.63	1.08	0.61	0.93	1.11	1.17	0.92	1.54	1.73
Whole cortex	0.46	0.85	0.58	0.53	0.46	0.54	0.6	0.93	0.5	0.77	0.94	1.04	0.78	1.24	1.35
Striatum	0.54	0.99	0.7	0.62	0.54	0.66	0.71	1.08	0.59	0.91	1.09	1.16	0.88	1.48	1.6
Hippocampus	0.47	0.92	0.57	0.57	0.55	0.54	0.67	1	0.52	0.85	1.06	1.04	0.82	1.31	1.42
Hypothalamus	0.7	1.36	0.9	0.87	0.78	0.88	0.97	1.48	0.78	1.14	1.37	1.51	1.09	1.86	2.1
Thalamus	0.5	0.95	0.6	0.6	0.57	0.59	0.68	1.07	0.55	0.87	1.08	1.08	0.87	1.4	1.55
Brainstem	0.73	1.64	1.06	1.06	1.07	1.01	1.12	1.77	0.86	1.39	1.72	1.67	1.18	2	2.28
Cerebellum	0.61	1.28	0.75	0.82	0.77	0.69	0.94	1.36	0.64	1.14	1.45	1.34	1.03	1.67	1.76

## Sheet: Fig 4
Fig 5 b WB IBA1 male
	STD	STD	45HFD	45HFD	60HFD	60HFD
M11 SD	1.13	0.91
M12 SD	0.82	1.04
M13 SD	0.97	0.99
M14 SD	0.92	0.94
M15 SD	1.17	1.13
M1 60%					1.06	1.06
M2 60%					1.26	1.14
M3 60%					1.6	1.67
M60%					1.25	1.37
M5 60%					1.28	1.73
M6 45%			1.15	1.44
M7 45%			1.01	1.53
M9 45%			1	0.99
M10 45%			1.24	1.35
Fig 5 b WB IBA1 female
	STD	STD	45HFD	45HFD	60HFD	60HFD
F11 SD	1.34508	0.932519
F12 SD	0.84456	1.25928
F13 SD	1.17245	0.859949
F14 SD	0.87772	0.905099
F15 SD	0.760186	1.04315
F1 60%					0.597237	0.981723
F2 60%					0.928502	1.12474
F3 60%					1.73236	1.16395
F4 60%					2.04178	1.18251
F5 60%					1.06238	0.995951
F6 45%			1.60538	1.93429
F7 45%			1.40434	2.51391
F8 45%			1.3629	1.31692
F9 45%			1.24393	1.12991
F10 45%			1.17913
Fig 5 c VC701 - metabolic marker PET corralation 33 weeks male
glycaemia (mg/dl)	Olfactory bulb	Prefrontal cortex	Whole cortex	Striatum	Hippocampus	Hypothalamus	Thalamus	Brainstem	Cerebellum
112	1.63	1.69	1.63	1.65	1.36	1.8	1.4	2.17	1.87
119	2.27	1.96	1.65	1.9	1.86	2.29	1.94	2.65	2.22
169	1.58	1.42	1.13	1.3	1.15	1.57	1.19	1.69	1.39
141	1.86	1.7	1.49	1.7	1.61	2.21	1.69	2.47	2.02
138	1.67	1.6	1.27	1.47	1.27	1.69	1.31	1.93	1.68
108	1.66	1.58	1.2	1.52	1.24	1.59	1.33	1.89	1.27
116	1.46	1.3	1.05	1.24	1.13	1.55	1.21	1.73	1.46
86	0.82	0.68	0.57	0.69	0.69	0.92	0.72	1.16	0.78
BMI g/(mm2)	Olfactory bulb	Prefrontal cortex	Whole cortex	Striatum	Hippocampus	Hypothalamus	Thalamus	Brainstem	Cerebellum
0.00504	1.63	1.69	1.63	1.65	1.36	1.8	1.4	2.17	1.87
0.00556	2.27	1.96	1.65	1.9	1.86	2.29	1.94	2.65	2.22
0.00527	1.58	1.42	1.13	1.3	1.15	1.57	1.19	1.69	1.39
0.00458	1.86	1.7	1.49	1.7	1.61	2.21	1.69	2.47	2.02
0.00441	1.67	1.6	1.27	1.47	1.27	1.69	1.31	1.93	1.68
0.00427	1.24	1.16	0.98	1.17	1.08	1.41	1.1	1.7	1.41
0.00407	1.66	1.58	1.2	1.52	1.24	1.59	1.33	1.89	1.27
0.00466	1.46	1.3	1.05	1.24	1.13	1.55	1.21	1.73	1.46
0.00357	0.82	0.68	0.57	0.69	0.69	0.92	0.72	1.16	0.78
Total cholesterol (mg/dL)	Olfactory bulb	Prefrontal cortex	Whole cortex	Striatum	Hippocampus	Hypothalamus	Thalamus	Brainstem	Cerebellum
178	1.63	1.69	1.63	1.65	1.36	1.8	1.4	2.17	1.87
156	2.27	1.96	1.65	1.9	1.86	2.29	1.94	2.65	2.22
137	1.58	1.42	1.13	1.3	1.15	1.57	1.19	1.69	1.39
173	1.86	1.7	1.49	1.7	1.61	2.21	1.69	2.47	2.02
135	1.67	1.6	1.27	1.47	1.27	1.69	1.31	1.93	1.68
106	1.66	1.58	1.2	1.52	1.24	1.59	1.33	1.89	1.27
113	1.46	1.3	1.05	1.24	1.13	1.55	1.21	1.73	1.46
86	0.82	0.68	0.57	0.69	0.69	0.92	0.72	1.16	0.78
HDL (mg/dL)	Olfactory bulb	Prefrontal cortex	Whole cortex	Striatum	Hippocampus	Hypothalamus	Thalamus	Brainstem	Cerebellum
77	1.63	1.69	1.63	1.65	1.36	1.8	1.4	2.17	1.87
34	2.27	1.96	1.65	1.9	1.86	2.29	1.94	2.65	2.22
67	1.58	1.42	1.13	1.3	1.15	1.57	1.19	1.69	1.39
72	1.86	1.7	1.49	1.7	1.61	2.21	1.69	2.47	2.02
68	1.67	1.6	1.27	1.47	1.27	1.69	1.31	1.93	1.68
40	1.66	1.58	1.2	1.52	1.24	1.59	1.33	1.89	1.27
57	1.46	1.3	1.05	1.24	1.13	1.55	1.21	1.73	1.46
32	0.82	0.68	0.57	0.69	0.69	0.92	0.72	1.16	0.78
LDL (mg/dL)	Olfactory bulb	Prefrontal cortex	Whole cortex	Striatum	Hippocampus	Hypothalamus	Thalamus	Brainstem	Cerebellum
23	1.63	1.69	1.63	1.65	1.36	1.8	1.4	2.17	1.87
35	2.27	1.96	1.65	1.9	1.86	2.29	1.94	2.65	2.22
23	1.58	1.42	1.13	1.3	1.15	1.57	1.19	1.69	1.39
42	1.86	1.7	1.49	1.7	1.61	2.21	1.69	2.47	2.02
21	1.67	1.6	1.27	1.47	1.27	1.69	1.31	1.93	1.68
25	1.66	1.58	1.2	1.52	1.24	1.59	1.33	1.89	1.27
21	1.46	1.3	1.05	1.24	1.13	1.55	1.21	1.73	1.46
15	0.82	0.68	0.57	0.69	0.69	0.92	0.72	1.16	0.78
AST (U/L)	Olfactory bulb	Prefrontal cortex	Whole cortex	Striatum	Hippocampus	Hypothalamus	Thalamus	Brainstem	Cerebellum
491	1.63	1.69	1.63	1.65	1.36	1.8	1.4	2.17	1.87
566	2.27	1.96	1.65	1.9	1.86	2.29	1.94	2.65	2.22
804	1.58	1.42	1.13	1.3	1.15	1.57	1.19	1.69	1.39
1538	1.86	1.7	1.49	1.7	1.61	2.21	1.69	2.47	2.02
1090	1.67	1.6	1.27	1.47	1.27	1.69	1.31	1.93	1.68
155	1.66	1.58	1.2	1.52	1.24	1.59	1.33	1.89	1.27
207	1.46	1.3	1.05	1.24	1.13	1.55	1.21	1.73	1.46
117	0.82	0.68	0.57	0.69	0.69	0.92	0.72	1.16	0.78
AST (U/L)	Olfactory bulb	Prefrontal cortex	Whole cortex	Striatum	Hippocampus	Hypothalamus	Thalamus	Brainstem	Cerebellum
225	1.63	1.69	1.63	1.65	1.36	1.8	1.4	2.17	1.87
1907	2.27	1.96	1.65	1.9	1.86	2.29	1.94	2.65	2.22
435	1.58	1.42	1.13	1.3	1.15	1.57	1.19	1.69	1.39
1039	1.86	1.7	1.49	1.7	1.61	2.21	1.69	2.47	2.02
725	1.67	1.6	1.27	1.47	1.27	1.69	1.31	1.93	1.68
52	1.66	1.58	1.2	1.52	1.24	1.59	1.33	1.89	1.27
55	1.46	1.3	1.05	1.24	1.13	1.55	1.21	1.73	1.46
60	0.82	0.68	0.57	0.69	0.69	0.92	0.72	1.16	0.78
Albumin (g/dL)	Olfactory bulb	Prefontal cortex	Whole cortex	Striatum	Hippocampus	Hypothalamus	Thalamus	Brainstem	Cerebellum
3	1.63	1.69	1.63	1.65	1.36	1.8	1.4	2.17	1.87
4	2.27	1.96	1.65	1.9	1.86	2.29	1.94	2.65	2.22
3	1.58	1.42	1.13	1.3	1.15	1.57	1.19	1.69	1.39
4	1.86	1.7	1.49	1.7	1.61	2.21	1.69	2.47	2.02
3	1.67	1.6	1.27	1.47	1.27	1.69	1.31	1.93	1.68
3	1.66	1.58	1.2	1.52	1.24	1.59	1.33	1.89	1.27
3	1.46	1.3	1.05	1.24	1.13	1.55	1.21	1.73	1.46
3	0.82	0.68	0.57	0.69	0.69	0.92	0.72	1.16	0.78
Fig 5 d VC701 - metabolic marker PET corralation 33 weeks female
glycaemia (mg/dl)	Olfactory bulb	Prefrontal cortex	Whole cortex	Striatum	Hippocampus	Hypothalamus	Thalamus	Brainstem	Cerebellum
99	1.04	0.92	0.78	0.88	0.82	1.09	0.87	1.18	1.03
103	1.57	1.54	1.24	1.48	1.31	1.86	1.4	2	1.67
123	1.92	1.73	1.35	1.6	1.42	2.1	1.55	2.28	1.76
82	1.71	1.75	1.35	1.6	1.3	2.07	1.44	1.98	1.63
71	1.13	1	0.82	0.92	0.89	1.22	0.91	1.41	1.19
78	0.85	0.84	0.65	0.79	0.68	0.98	0.72	1.07	0.83
76	0.99	0.9	0.78	0.87	0.86	1.09	0.88	1.24	1
69	1.19	1.17	0.98	1.14	1.08	1.36	1.09	1.63	1.35
BMI g/(mm2)	Olfactory bulb	Prefrontal cortex	Whole cortex	Striatum	Hippocampus	Hypothalamus	Thalamus	Brainstem	Cerebellum
0.0046	1.04	0.92	0.78	0.88	0.82	1.09	0.87	1.18	1.03
0.0048	1.57	1.54	1.24	1.48	1.31	1.86	1.4	2	1.67
0.0041	1.92	1.73	1.35	1.6	1.42	2.1	1.55	2.28	1.76
0.0031	1.71	1.75	1.35	1.6	1.3	2.07	1.44	1.98	1.63
0.003	1.13	1	0.82	0.92	0.89	1.22	0.91	1.41	1.19
0.0033	0.85	0.84	0.65	0.79	0.68	0.98	0.72	1.07	0.83
0.0031	0.99	0.9	0.78	0.87	0.86	1.09	0.88	1.24	1
0.0028	1.19	1.17	0.98	1.14	1.08	1.36	1.09	1.63	1.35
0.0032	0.81	0.85	0.63	0.84	0.73	0.96	0.77	1.14	0.88
Total cholesterol (mg/dL)	Olfactory bulb	Prefrontal cortex	Whole cortex	Striatum	Hippocampus	Hypothalamus	Thalamus	Brainstem	Cerebellum
99	1.04	0.92	0.78	0.88	0.82	1.09	0.87	1.18	1.03
101	1.57	1.54	1.24	1.48	1.31	1.86	1.4	2	1.67
97	1.92	1.73	1.35	1.6	1.42	2.1	1.55	2.28	1.76
90	1.71	1.75	1.35	1.6	1.3	2.07	1.44	1.98	1.63
111	1.13	1	0.82	0.92	0.89	1.22	0.91	1.41	1.19
110	0.85	0.84	0.65	0.79	0.68	0.98	0.72	1.07	0.83
79	0.99	0.9	0.78	0.87	0.86	1.09	0.88	1.24	1
66	1.19	1.17	0.98	1.14	1.08	1.36	1.09	1.63	1.35
67	0.81	0.85	0.63	0.84	0.73	0.96	0.77	1.14	0.88
HDL (mg/dL)	Olfactory bulb	Prefrontal cortex	Whole cortex	Striatum	Hippocampus	Hypothalamus	Thalamus	Brainstem	Cerebellum
60	1.04	0.92	0.78	0.88	0.82	1.09	0.87	1.18	1.03
48	1.57	1.54	1.24	1.48	1.31	1.86	1.4	2	1.67
61	1.92	1.73	1.35	1.6	1.42	2.1	1.55	2.28	1.76
40	1.71	1.75	1.35	1.6	1.3	2.07	1.44	1.98	1.63
55	1.13	1	0.82	0.92	0.89	1.22	0.91	1.41	1.19
64	0.85	0.84	0.65	0.79	0.68	0.98	0.72	1.07	0.83
29	1.19	1.17	0.98	1.14	1.08	1.36	1.09	1.63	1.35
35	0.81	0.85	0.63	0.84	0.73	0.96	0.77	1.14	0.88
LDL (mg/dL)	Olfactory bulb	Prefrontal cortex	Whole cortex	Striatum	Hippocampus	Hypothalamus	Thalamus	Brainstem	Cerebellum
17	1.04	0.92	0.78	0.88	0.82	1.09	0.87	1.18	1.03
22	1.57	1.54	1.24	1.48	1.31	1.86	1.4	2	1.67
19	1.92	1.73	1.35	1.6	1.42	2.1	1.55	2.28	1.76
33	1.71	1.75	1.35	1.6	1.3	2.07	1.44	1.98	1.63
29	1.13	1	0.82	0.92	0.89	1.22	0.91	1.41	1.19
32	0.85	0.84	0.65	0.79	0.68	0.98	0.72	1.07	0.83
14	1.19	1.17	0.98	1.14	1.08	1.36	1.09	1.63	1.35
18	0.81	0.85	0.63	0.84	0.73	0.96	0.77	1.14	0.88
AST (U/L)	Olfactory bulb	Prefrontal cortex	Whole cortex	Striatum	Hippocampus	Hypothalamus	Thalamus	Brainstem	Cerebellum
232	1.04	0.92	0.78	0.88	0.82	1.09	0.87	1.18	1.03
234	1.57	1.54	1.24	1.48	1.31	1.86	1.4	2	1.67
437	1.92	1.73	1.35	1.6	1.42	2.1	1.55	2.28	1.76
150	1.71	1.75	1.35	1.6	1.3	2.07	1.44	1.98	1.63
384	1.13	1	0.82	0.92	0.89	1.22	0.91	1.41	1.19
260	0.85	0.84	0.65	0.79	0.68	0.98	0.72	1.07	0.83
218	1.19	1.17	0.98	1.14	1.08	1.36	1.09	1.63	1.35
147	0.81	0.85	0.63	0.84	0.73	0.96	0.77	1.14	0.88
AST (U/L)	Olfactory bulb	Prefrontal cortex	Whole cortex	Striatum	Hippocampus	Hypothalamus	Thalamus	Brainstem	Cerebellum
118	1.04	0.92	0.78	0.88	0.82	1.09	0.87	1.18	1.03
69	1.57	1.54	1.24	1.48	1.31	1.86	1.4	2	1.67
165	1.92	1.73	1.35	1.6	1.42	2.1	1.55	2.28	1.76
91	1.71	1.75	1.35	1.6	1.3	2.07	1.44	1.98	1.63
141	1.13	1	0.82	0.92	0.89	1.22	0.91	1.41	1.19
52	0.85	0.84	0.65	0.79	0.68	0.98	0.72	1.07	0.83
43	1.19	1.17	0.98	1.14	1.08	1.36	1.09	1.63	1.35
37	0.81	0.85	0.63	0.84	0.73	0.96	0.77	1.14	0.88
Albumin (g/dL)	Olfactory bulb	Prefrontal cortex	Whole cortex	Striatum	Hippocampus	Hypothalamus	Thalamus	Brainstem	Cerebellum
3	1.04	0.92	0.78	0.88	0.82	1.09	0.87	1.18	1.03
3	1.57	1.54	1.24	1.48	1.31	1.86	1.4	2	1.67
4	1.92	1.73	1.35	1.6	1.42	2.1	1.55	2.28	1.76
3	1.71	1.75	1.35	1.6	1.3	2.07	1.44	1.98	1.63
3	1.13	1	0.82	0.92	0.89	1.22	0.91	1.41	1.19
4	0.85	0.84	0.65	0.79	0.68	0.98	0.72	1.07	0.83
3	1.19	1.17	0.98	1.14	1.08	1.36	1.09	1.63	1.35
3	0.81	0.85	0.63	0.84	0.73	0.96	0.77	1.14	0.88

## Sheet: Fig 6
Fig 7 a CTX ANT		Males	Females
	Efnb1		-7.41
	Itga6	-2.28	-3.24
	Nav1	-3.71	-2.51
	Ncam1	-3.03	-5.71
	Nrp2	-2.39
	Nrxn2		2.58
	Nrxn3	-2.01
	Pcdh1	-4.12	-8.9
	Pcdhac1	-2.24	-3.59
	Pcdhb13	-2.05
	Pcdhb15	-2.23
	Pcdhgb1	-3.09	-5.76
	Cldn20	-2.14
	Cldn11		-5.03
	Cldn5		-12.41
	Adora1		-3.23
	Adora2a	2.27
	Aqp4	-2.66	-2.29
	Atxn2l	-2.33
	Calb2	-4.12
	Bmyc		-3.79
	Caly	-2.23	-2.89
	Cdr1		-2.9
	Clstn1	-2.09
	Gfap	-2.99
	Dctn2		-4.64
	Nefm		-9.84
	Pacsin1		-5.82
	Sntb2		3.44
	Stmn1		-3.66
	Stmn2		2.27
	Stmn4		2.9
	Zic1	-3.96	-2.43
	Chrm1		-2.51
	Chrna3	-2.02
	Chrnb2		-2.96
	Dlgap1	-2.01	-3.38
	Dlgap3		-5.7
	Dlgap4	-3.01	-6.47
	Gria1		-2.46
	Grik2		2.48
	Grik5	-2.16	-2.09
	Grin3a	2.11	2.61
	Grina	-2.48	-3.47
	Grm2	-2.27	-2.14
	Grm4	-2.22
	Shank1	-5.02	-13.08
	Shank2	-4.64	-6.73
	Shank3		-8.87
	Pygb	-3.98	-2.31
	Abat	-2.08	-2.65
	Drd1	6.97
	Gabbr2	-2.06
	Gabra6	-10.04
	Gabrb2	-2.24	-3.34
	Gabrb3		-2.39
	Gad1	-5.11	-2.53
	Nlgn2	-2.58
	Nlgn3	-2.65	-2.65
	Ncs1	-2.41	-3.32
	Lingo1	-3.54	-23.86
	Mobp		-2.84
	Npy	-2.25	-3.52
	Nrgn		-4.56
	Scg3	-2.54	-5.1
	Sst		-5.83
	Sstr2		-2.15
	Tacr1	-2.32
	Vgf		-3.57
	Apba1	-2.58	-3.51
	Apbb1		-4.89
	Apbb2		-4.1
	App		-2.35
	Dclk2	-2.58
	Dclk3		-2.59
	Hap1		-2.62
	Hpca		-3.52
	Hpcal4		-2.65
	Pcp2	-7.27
	Psen2	-2.41
	Sncb		-3.73
	Bdnf	-3.47	-3.06
	Gfra2		-2.85
	Grn	-2.16	-2.4
	Cntfr	-2.11	-3.72
	Manf	-2.13
	Ndnf	-3.3
	Camk2a	-2.7	-5.25
	Camk2b	-4.75	-5.86
	Camk2g	-2.03	-4.57
	Pacsin1	-4.14
	Pacsin2	-2.35
	Bsn	-2.18	-2.47
	Cplx1	-3.2	-3.47
	Cplx2	-3.05	-7.17
	Cplx3		-2.41
	Homer1	2.12	4
	Lrrc4b		-19.59
	Pclo	-2.56	-2.8
	Rab3a		-4.46
	Rims1	-2.52	-4.87
	Rims2	-2.07	-2.17
	Rims4	-2.25
	Rph3a		-13.84
	Snap47		-3.41
	Snap91	-2.17	-2.88
	Snapin		-2.07
	Stx1a		-5.64
	Stx1b	-2.44	-4.68
	Stxbp1		-5.39
	Sv2c	-2.54	-6.05
	Syn1	-2.69	-9.11
	Syn2		-6.92
	Syn3	-2.3	-2.17
	Syngap1	-2.13	-3.26
	Syngr3		-3.27
	Synj1		-4.84
	Synpo	-2.44	-5.66
	Syp	-2.22	-3.9
	Vamp1		-4.52
	Vamp2		-2.46
	Cbln1	-6.61
	Cbln3	-2.7
	C1qb	-2.19	-2.85
	C1qc	-2.56	-2.04
	C1ql3		3.62
	C1qtnf4		-3.81
	C1ra		-2.19
	Slc12a5		-2.63
	Slc1a1	-2.76	-6.88
	Slc1a2	-2.2	-9.43
	Slc1a3	-3.64	-2.38
	Slc6a1	-2.38
	Slc6a11	-3.7	-2.08
	Slc6a9		-2.19
	Cacna1a	-5.39	-10.28
	Cacna1b	-2.38	-5.54
	Cacna1g	-2.12	-3.8
	Cacna1i	-2.38	-5.24
	Cacnb1		-2.17
	Cacnb3	-2.09	-5.45
	Cacng2	-2.41	-9.79
	Cacng3	-2.41	-5.59
	Kcnab2	-2.05	-2.71
	Kcnab3	-2.88
	Kcnd1		-2.73
	Kcnd2	-2.11
	Kcnd3	-3.39
	Kcnk4		-2.76
	Kcnj10	-3.1
	Scn1a		2.16
	Scn2a1		2.07
	Scn7a		2.79
Fig 7 b CTX ANT male
	category	%	n. of genes
	axonal guidance&adhesion	10.5263	10
	BBB	1.05263	1
	brain proteins	7.36842	7
	brain structural proteins	1.05263	1
	brain transcription factors	1.05263	1
	cholinergic neurotransmission	1.05263	1
	excitatory synapse	9.47368	9
	glucose metabolism	1.05263	1
	inhibitory synapse	8.42105	8
	modulators of synaptic transmission	1.05263	1
	myelination	1.05263	1
	neuroendocrine brain function	3.15789	3
	neuronal proteins	4.21053	4
	neurotrophic factors	5.26316	5
	signalling	5.26316	5
	synaptic components	16.8421	16
	synaptic formation	4.21053	4
	transporters	5.26316	5
	voltage-gated cation channels	12.6316	12
			95
Fig 7 c CTX ANT female
	category	%	n. of genes
	axonal guidance&adhesion	6.61157	8
	BBB	1.65289	2
	brain proteins	4.95868	6
	brain structural proteins	4.95868	6
	brain transcription factors	0.82	1
	cholinergic neurotransmission	1.65289	2
	excitatory synapse	9.92	12
	glucose metabolism	0.826446	1
	inhibitory synapse	4.13223	5
	modulators of synaptic transmission	0.826446	1
	myelination	1.65289	2
	neuroendocrine brain function	4.95868	6
	neuronal proteins	7.43802	9
	neurotrophic factors	3.30579	4
	signalling	2.48	3
	synaptic components	23.1405	28
	synaptic formation	4.13223	5
	transporters	4.95868	6
	voltage-gated cation channels	11.5702	14
			121
Fig 7 d CB
		Males	Females
	Nrsn1	5.67
	Nos1		2.67
	Nos1ap	2.58	2.16
	Ntsr2	2.28
	Caly		2.17
	Ckb		2.43
	Cux2		2.28
	Npcd		2.7
	Ntn4		2.27
	Dusp8	3.88
	Npdc1	3.88
	Nrsn2	2.84
	Pcp4l1	2.84
	Atp8a2	2.14
	Dclk1	2.17
	Dvl1		2.43
	Lrp8		2.83
	Map1a		2.25
	Ncstn		2.83
	Sptbn2		2.01
	Dclk1		3.15
	Nefl	2.75
	Nefm	3.74
	Tubb3	5.27
	Ache	2.7
	Grid2ip	4.16
	Grin2b		2.58
	Nptx1		2.96
	Dlgap1		2.61
	Gad1		-2.47
	Abat		2.99
	Gabarap	2.65
	Gabra3	2.14	2.31
	Gabra5	9.99
	Glra1	16.06
	Slc6a5	22.47
	Slc6a9	5.5
	Tmem115	2.13
	Ncs1	3.54
	Nrg1	3.42
	Myt1l	2.47
	Sgms1		2
	Omg	3.9
	Npy2r	2.16
	Nps		-2.28
	Scg2	2.45
	Pcdhac1	2.8
	Htr2a	2.47
	Htr2c	2.47
	Clstn3	4.3
	Cplx2		3.54
	Lrrc4b		2.19
	Shank2		2.8
	Shank3		2.68
	Shisa6		5.82
	Snap47		3.33
	Syn1	2.14	2.44
	Syngr1		2.83
	Syt2		2.18
	Syt4		2.3
	Syt7
	Syt12		2.38
	Vamp1	3.17
	Slc1a3	6.98
	Cacna1i		2.3
	Cacnb1		2.81
	Cacnb3	3.19	2.11
	Cacna1e	3.02	2.25
	Kcna1		2.21
	Kcnab2	2.66
	Kcnab3	4.87
	Kcnc2	8.04
	Kcnc3	4.03
	Kcnc4		2.23
	Kcnh1	2.85
	Kcnh2		2.3
	Kcnj16	4.76
	Kctd12		2.07
	Kctd13		2.78
	Kctd9		2.02
	Kcnmb4	3.14
Fig 7 e CB male
	category	% genes	n. of genes
	axonal guidance&adhesion	2.32558	1
	brain inflammation	4.65116	2
	brain proteins	13.9535	6
	brain structural proteins	9.30233	4
	cholinergic neurotransmission	2.32558	1
	inhibitory synapse	16.2791	7
	microglia	2.32558	1
	modulator of synaptic transmission	4.65116	2
	myelination	4.65116	2
	neuroendocrine brain function	4.65116	2
	neurotrophic factors	2.32558	1
	serotonin receptors	4.65116	2
	synaptic components	6.97674	3
	voltage-gated cation channel activity	20.9302	9
			43
Fig 7 f CB female
	category	%	n. of genes
	brain inflammation	4.7619	2
	brain proteins	11.9048	5
	brain structural proteins	14.2857	6
	excitatory synapse	19.0476	6
	myelination	2.38095	1
	neuroendocrine brain function	2.38095	1
	synaptic components	21.4286	11
	transporters	2.38095	1
	voltage-gated cation channel activity	21.4286	9
			42

## Sheet: Fig 7
Fig 8 a male
GluA2/3
STD			45HFD			60HFD
mean	SEM	N	mean	SEM	N	mean	SEM	N
1.02	0.05	7	1	0.15	6	0.95	0.05	6
1	0.02	7	1.03	0.16	6	0.76	0.04	6
0.98	0.02	7	1	0.11	6	0.84	0.05	6
1.05	0.04	7	0.95	0.1	6	0.97	0.11	6
0.93	0.04	5				0.78	0.06	5
GluA1
STD			45HFD			60HFD
mean	SEM	N	mean	SEM	N	mean	SEM	N
0.97	0.04	6	0.9	0.16	8	0.93	0.05	7
1.03	0.03	8	1.02	0.11	8	0.7	0.04	8
0.94	0.03	8	1	0.11	7	0.69	0.09	8
1.06	0.04	8	0.97	0.08	8	0.66	0.11	8
1.04	0.04	8				0.76	0.19	8
PSD95
STD			45HFD			60HFD
mean	SEM	N	mean	SEM	N	mean	SEM	N
0.91	0.06	12	1	0.09	12	1.03	0.11	12
1	0.03	12	1.07	0.09	12	1	0.07	12
1.19	0.07	12	1.21	0.15	11	0.91	0.08	12
1.04	0.04	12	0.89	0.07	12	1.03	0.12	12
0.76	0.05	12				0.94	0.11	11
Fig 8 b female
GluA2/3
STD			45HFD			60HFD
mean	SEM	N	mean	SEM	N	mean	SEM	N
1.11	0.18	6	0.65	0.19	4	1.05	0.36	6
0.92	0.06	6	0.76	0.22	4	0.73	0.22	6
1.2	0.13	6	0.9	0.17	4	0.65	0.14	6
0.69	0.05	5	1.01	0.13	4	0.51	0.12	6
			1.06	0.19	4	0.69	0.19	6
GluA1
STD			45HFD			60HFD
mean	SEM	N	mean	SEM	N	mean	SEM	N
1.13	0.05	6	0.82	0.18	4	1.06	0.54	2
0.89	0.08	6	1.32	0.2	4	1.12	0.37	2
1	0.05	6	0.97	0.24	4	1.32	0.15	2
0.88	0.07	6	1	0.15	4	1.04	0	2
			0.96	0.16	4	1.1	0.15	2
PSD95
STD			45HFD			60HFD
mean	SEM	N	mean	SEM	N	mean	SEM	N
1.14	0.07	10	0.77	0.07	12	1.08	0.18	12
0.86	0.02	10	0.86	0.1	12	0.81	0.12	12
1.21	0.05	10	1.11	0.11	12	0.89	0.09	12
0.78	0.05	9	0.9	0.08	12	0.74	0.07	12
			0.98	0.1	12	0.97	0.1	12
Fig 8 c male
NR1
STD			45HFD			60HFD
mean	SEM	N	mean	SEM	N	mean	SEM	N
1.02	0.09	6	0.99	0.19	5	0.82	0.11	6
1.02	0.06	6	1.07	0.19	5	0.8	0.06	6
0.99	0.05	6	1.15	0.1	5	0.76	0.13	6
1.09	0.08	6	1.01	0.14	5	0.76	0.12	6
0.81	0.04	5				0.79	0.14	6
NR2A
STD			45HFD			60HFD
mean	SEM	N	mean	SEM	N	mean	SEM	N
0.95	0.06	12	1.03	0.08	11	0.93	0.07	11
0.97	0.03	12	0.97	0.04	11	0.85	0.05	11
1.12	0.03	12	1.11	0.07	11	0.78	0.08	11
1.11	0.04	10	1.04	0.07	11	0.86	0.06	11
0.85	0.03	10				0.94	0.11	11
NR2B
STD			45HFD			60HFD
mean	SEM	N	mean	SEM	N	mean	SEM	N
0.9	0.05	6	1.03	0.16	6	0.73	0.07	6
1	0.06	6	1.07	0.08	6	0.75	0.08	6
1.07	0.07	6	1.13	0.14	6	0.82	0.08	6
1.13	0.09	6	0.8	0.16	5	0.73	0.13	6
0.92	0.1	6				1	0.13	6
Fig 8 d female
NR1
STD			45HFD			60HFD
mean	SEM	N	mean	SEM	N	mean	SEM	N
1.14	0.07	6	0.89	0.14	6	1.24	0.21	6
0.78	0.04	6	0.9	0.14	6	1	0.09	6
1.15	0.06	6	1.15	0.24	6	1.27	0.14	6
0.92	0.09	5	0.91	0.15	6	0.98	0.13	6
			0.91	0.08	6	1.01	0.17	6
NR2A
STD			45HFD			60HFD
mean	SEM	N	mean	SEM	N	mean	SEM	N
1.3	0.16	8	0.91	0.19	6	1.21	0.15	8
0.79	0.05	8	1.24	0.26	6	0.7	0.09	8
1.07	0.09	8	1.24	0.18	6	0.94	0.19	8
0.89	0.12	6	1.03	0.25	6	0.78	0.09	8
			1.07	0.23	5	1.07	0.18	8
NR2B
STD			45HFD			60HFD
mean	SEM	N	mean	SEM	N	mean	SEM	N
1.39	0.1	10	1	0.12	9	1.28	0.15	9
0.85	0.07	10	1.28	0.09	9	1.23	0.33	9
1.07	0.07	10	1.49	0.22	9	1.31	0.39	9
0.81	0.04	10	1.16	0.09	9	0.86	0.21	9
			1.16	0.08	9	1.04	0.34	9
Fig 8 e male
Tot.AKT
STD			45HFD			60HFD
mean	SEM	N	mean	SEM	N	mean	SEM	N
1.02	0.06	9	1.31	0.1	9	1.69	0.18	9
1.05	0.05	9	1.22	0.14	9	1.31	0.15	9
0.98	0.03	9	0.5	0.11	8	1.03	0.12	9
0.88	0.04	9	0.65	0.1	8	0.72	0.07	8
1.1	0.08	9				0.76	0.17	8
p.ATK
STD			45HFD			60HFD
mean	SEM	N	mean	SEM	N	mean	SEM	N
1.02	0.07	8	0.93	0.09	8	0.97	0.04	5
1.04	0.06	8	1.4	0.16	8	1.09	0.11	5
0.91	0.09	8	2.08	0.31	8	1.71	0.21	7
1.1	0.07	7	2.35	0.26	8	2.58	0.32	7
1	0.14	7				2.7	0.35	7
Fig 8 f female
Tot.AKT
STD			45HFD			60HFD
mean	SEM	N	mean	SEM	N	mean	SEM	N
0.79	0.02	12	1.11	0.07	12	1.21	0.15	12
1.14	0.03	12	1.44	0.1	12	1.68	0.19	12
1.11	0.02	12	1.32	0.12	12	1.98	0.17	12
0.97	0.04	12	1.27	0.12	12	1.42	0.13	12
			1.66	0.15	12	1.38	0.16	12
										7
p.ATK
STD			45HFD			60HFD
mean	SEM	N	mean	SEM	N	mean	SEM	N
1.19	0.06	12	1.01	0.18	11	1.36	0.2	12
0.65	0.06	11	1.12	0.15	12	1.45	0.27	12
1	0.04	11	0.83	0.2	12	4.07	0.73	12
1.09	0.08	12	1.29	0.25	12	1.04	0.11	12
0.98	0.08	4	1.17	0.15	12	2.58	0.4	12

## Sheet: Supp Fig 1 
Supp Fig 1 a BMI 7 weeks
BMI	STD	STD	STD	STD	45HFD	45HFD	45HFD	45HFD	60HFD	60HFD	60HFD	60HFD
Male	0.3036	0.3025	0.3125	0.2977	0.3099	0.3395	0.3469	0.3112	0.3587	0.3327	0.3623	0.3432
Female	0.2948	0.286	0.2479	0.2309	0.3104	0.2866	0.2616	0.2691	0.2721	0.281	0.2889	0.279
Supp Fig 1 b BMI 14 weeks
BMI	STD	STD	STD	STD	45HFD	45HFD	45HFD	45HFD	45HFD	60HFD	60HFD	60HFD	60HFD
Male	0.328	0.3058	0.3202		0.3173	0.3173	0.3037	0.318		0.3663	0.3465	0.3634	0.3424
Female	0.2864	0.2907	0.2682	0.281	0.279	0.2866	0.2682	0.2815	0.2864	0.2294	0.3515	0.3203	0.3123

## Sheet: Supp Fig 2
Supp fig 2 a
HDL 45HFD Male; Female 14-33w
	STD 14w	STD 14w	STD 14w	STD 14w	STD 14w	STD 14w	STD 14w	STD 14w	STD 14w	STD 14w	STD 33w	STD 33w	STD 33w	STD 33w	STD 33w	45HFD 14w	45HFD 14w	45HFD 14w	45HFD 14w	45HFD 14w	45HFD 14w	45HFD 14w	45HFD 14w	45HFD 14w	45HFD 14w	45HFD 33w	45HFD 33w	45HFD 33w	45HFD 33w	45HFD 33w
Male	23	31	30	29	22	46	32	17			40	57	32	44	38	69	47	17			59	36	76	54	73	72	68		72	63
Female	34	29	25	20	19	21	20	27	24	33	35	29	35	35		40	47	43	37	30	58	41	48	39		40	55	64	49	49
HDL 60HFD Male; Female 14-33w
	STD 14w	STD 14w	STD 14w	STD 14w	STD 14w	STD 14w	STD 14w	STD 14w	STD 14w	STD 14w	STD 33w	STD 33w	STD 33w	STD 33w	STD 33w	60HFD 14w	60HFD 14w	60HFD 14w	60HFD 14w	60HFD 14w	60HFD 14w	60HFD 14w	60HFD 14w	60HFD 14w	60HFD 14w	60HFD 33w	60HFD 33w	60HFD 33w	60HFD 33w	60HFD 33w
Male	23	31	30	29	22	46	32	17			40	57	32	44	38	61	79	54	56	65	92	101	51	70		77	34	67	93	109
Female	34	29	25	20	19	21	20	27	24	33	35	29	35	35		46	30		54	32	69	53	40			60	48	61	58	51
Supp fig 2 b
LDL 45HFD Male; Female 14-33w
	STD 14w	STD 14w	STD 14w	STD 14w	STD 14w	STD 14w	STD 14w	STD 14w	STD 14w	STD 14w	STD 33w	STD 33w	STD 33w	STD 33w	STD 33w	45HFD 14w	45HFD 14w	45HFD 14w	45HFD 14w	45HFD 14w	45HFD 14w	45HFD 14w	45HFD 14w	45HFD 14w	45HFD 14w	45HFD 33w	45HFD 33w	45HFD 33w	45HFD 33w	45HFD 33w
Male	15	8	11	12	9	15	15	15			25	21	15	13	19	19	12	8			12	44	19	26	17	42	21		21	32
Female	11	18	16	16	13	12	13	15	17	12	14	18	17	14		12	33	16	21	12	26	21	31	17		33	29	32	27	16
LDL 60HFD Male; Female 14-33w
	STD 14w	STD 14w	STD 14w	STD 14w	STD 14w	STD 14w	STD 14w	STD 14w	STD 14w	STD 14w	STD 33w	STD 33w	STD 33w	STD 33w	STD 33w	60HFD 14w	60HFD 14w	60HFD 14w	60HFD 14w	60HFD 14w	60HFD 14w	60HFD 14w	60HFD 14w	60HFD 14w	60HFD 14w	60HFD 33w	60HFD 33w	60HFD 33w	60HFD 33w	60HFD 33w
Male	15	8	11	12	9	15	15	15			25	21	15	13	19	16	16	15	14	12	25	20	25	13		23	35	23	40	39
Female	11	18	16	16	13	12	13	15	17	12	14	18	17	14		16	17	16	16	19	18	13	22			17	22	19	20	14
Supp Fig 2 c
AST 45HFD Male; Female 14-33w
	STD 14w	STD 14w	STD 14w	STD 14w	STD 14w	STD 14w	STD 14w	STD 14w	STD 14w	STD 14w	STD 33w	STD 33w	STD 33w	STD 33w	STD 33w	45HFD 14w	45HFD 14w	45HFD 14w	45HFD 14w	45HFD 14w	45HFD 14w	45HFD 14w	45HFD 14w	45HFD 14w	45HFD 14w	45HFD 33w	45HFD 33w	45HFD 33w	45HFD 33w	45HFD 33w
Male	182	115	59	111	113	319		143			155	207	117	634	278	105	118	155	449		280	452	212			1538	1090		336	882
Female	355	108	146	247	154	135	189		212	144	218	147	170	215		146	114	84		101	140	176	101			150	384	260	294	253
AST 60HFD Male; Female 14-33w
	STD 14w	STD 14w	STD 14w	STD 14w	STD 14w	STD 14w	STD 14w	STD 14w	STD 14w	STD 14w	STD 33w	STD 33w	STD 33w	STD 33w	STD 33w	60HFD 14w	60HFD 14w	60HFD 14w	60HFD 14w	60HFD 14w	60HFD 14w	60HFD 14w	60HFD 14w	60HFD 14w	60HFD 14w	60HFD 33w	60HFD 33w	60HFD 33w	60HFD 33w	60HFD 33w
Male	182	115	59	111	113	319		143			155	207	117	634	278	94	138	78	768	101	274	434	195	123		491	566	804	2070	827
Female	355	108	146	247	154	135	189		212	144	218	147	170	215		206		458	105	124						232	234	437	254	534
Sup Fig 2 d
ALT 45HFD Male; Female 14-33w
	STD 14w	STD 14w	STD 14w	STD 14w	STD 14w	STD 14w	STD 14w	STD 14w	STD 14w	STD 14w	STD 33w	STD 33w	STD 33w	STD 33w	STD 33w	45HFD 14w	45HFD 14w	45HFD 14w	45HFD 14w	45HFD 14w	45HFD 14w	45HFD 14w	45HFD 14w	45HFD 14w	45HFD 14w	45HFD 33w	45HFD 33w	45HFD 33w	45HFD 33w	45HFD 33w
Male	37	38	37	35	40	45	109	28			52	55	60	93	51	50	29	62			197	128	35	64	36	1039	725		40	275
Female	81	28	22	58	40	77	44	106	30		43	37	41	48		37	58	45	21	85	23	25	75	22		91	141	52	78	30
ALT 60HFD Male; Female 14-33w
	STD 14w	STD 14w	STD 14w	STD 14w	STD 14w	STD 14w	STD 14w	STD 14w	STD 14w	STD 14w	STD 33w	STD 33w	STD 33w	STD 33w	STD 33w	60HFD 14w	60HFD 14w	60HFD 14w	60HFD 14w	60HFD 14w	60HFD 14w	60HFD 14w	60HFD 14w	60HFD 14w	60HFD 14w	60HFD 33w	60HFD 33w	60HFD 33w	60HFD 33w	60HFD 33w
Male	37	38	37	35	40	45	109	28			52	55	60	93	51	30	48	24	88	49	95	47	18	23		225	1907	435	1418	486
Female	81	28	22	58	40	77	44	106	30		43	37	41	48		54		42		32	47					118	69	165	162	123
Sup Fig 2 e
Albumin 45HFD Male; Female 14-33w
	STD 14w	STD 14w	STD 14w	STD 14w	STD 14w	STD 14w	STD 14w	STD 14w	STD 14w	STD 14w	STD 33w	STD 33w	STD 33w	STD 33w	STD 33w	45HFD 14w	45HFD 14w	45HFD 14w	45HFD 14w	45HFD 14w	45HFD 14w	45HFD 14w	45HFD 14w	45HFD 14w	45HFD 14w	45HFD 33w	45HFD 33w	45HFD 33w	45HFD 33w	45HFD 33w
Male	1.9	2.1	2.8	2.1	2.1	2.8	2.7	2.4			3.2	3.3	3	3.3	3.4	2	1.7	1.7			2.5	1.8	2.6	2.5	2.7	3.6	3.1		3.3	3.3
Female	2.5	3.2	2.1	2.3	2.5	2.2	2.4	2.7	2.5		3.2	3.4	3.4	3.4	3.2	1.4	3	2.9	2	0.7	2.8	2.4	2.5	2.3		3.3	3.3	3.5	3.2	3.3
Albumin 60HFD Male; Female 14-33w
	STD 14w	STD 14w	STD 14w	STD 14w	STD 14w	STD 14w	STD 14w	STD 14w	STD 14w	STD 14w	STD 33w	STD 33w	STD 33w	STD 33w	STD 33w	60HFD 14w	60HFD 14w	60HFD 14w	60HFD 14w	60HFD 14w	60HFD 14w	60HFD 14w	60HFD 14w	60HFD 14w	60HFD 14w	60HFD 33w	60HFD 33w	60HFD 33w	60HFD 33w	60HFD 33w
Male	1.9	2.1	2.8	2.1	2.1	2.8	2.7	2.4			3.2	3.3	3	3.3	3.4	2	2.6	2.2	1	2	2.4	3	2.3	2.7		3.3	3.8	2.8	3.4	3.9
Female	2.5	3.2	2.1	2.3	2.5	2.2	2.4	2.7	2.5		3.2	3.4	3.4	3.4	3.2	2.2	2.6	2.9	2.5	2.5	2.5	2.9	2.1			3.2	3.1	3.5	3.2	3.3

## Sheet: Supp Fig 5
GFAP
FEMALES									MALES
	STD		45HFD		60HFD					STD		45HFD		60HFD
F11 STD	1.47892	1.15492							M11 STD	1.21922	0.654956
F12 STD	1.08243	1.32103							M12 STD	1.01876	0.824871
F13 STD	1.0638	0.882339							M13 STD	0.602977	0.71825
F14 STD	0.59282	0.730185							M14 STD	0.736419	1.00408
F15 STD	0.782031	0.911532							M15 STD	1.42262	1.79785
F1 60%					0.472046	0.66617			M1 60%					1.09107	1.41386
F2 60%					1.61018	1.35876			M2 60%					1.39234	2.13561
F3 60%					1.96303	1.27577			M3 60%					0.796603	1.15537
F4 60%					2.24894	1.97507			M4 60%					0.478176	0.75294
F5 60%					1.08361	0.768357			M5 60%					0.940529	1.30781
F6 45%			1.79721	1.81345					M6 45%			1.54217	1.90671
F7 45%			2.20219	2.44333					M7 45%			1.6802	1.72173
F8 45%			1.54666	1.02928					M9 45%			0.972097	0.901986
F9 45%			1.42039	0.894651					M10 45%			1.62087	1.2458

## Sheet: Supp Fig 6
	-log (p-value) Males	-log (p-value) Females
GADD45 Signaling	1.18	2.19
Dopamine Receptor Signaling	1.54	3.43
Semaphorin Signaling in Neurons	1.58	3.55
AMPK Signaling	1.67	6.97
Glutamate Degradation III (via 4-aminobutyrate)	1.69	1.18
RhoA Signaling	1.84	4.97
IL-8 Signaling	1.94	2.97
Maturity Onset Diabetes of Young (MODY) Signaling	1.95	1.37
Antiproliferative Role of Somatostatin Receptor 2	1.99	2.52
Apelin Endothelial Signaling Pathway	2.21	4.05
mTOR Signaling	2.24	2.65
Tight Junction Signaling	2.33	2.65
α-Adrenergic Signaling	2.37	6.37
Unfolded protein response	2.47	9.87
RhoGDI Signaling	2.51	6.42
Leptin Signaling in Obesity	2.61	0.98
PTEN Signaling	2.7	1.59
Senescence Pathway	2.71	2.48
Axonal Guidance Signaling	2.71	7.41
Glycolysis I	2.95	1.62
Endocannabinoid Developing Neuron Pathway	3.16	5.04
Actin Cytoskeleton Signaling	3.2	2.19
Glycogen Degradation III	3.49	1.52
Glutamate Receptor Signaling	3.61	6.17
cAMP-mediated signaling	3.64	3.23
Phagosome Maturation	3.73	6.85
G-Protein Coupled Receptor Signaling	3.9	2.81
Reelin Signaling in Neurons	4.04	2.77
nNOS Signaling in Neurons	4.26	2.63
Clathrin-mediated Endocytosis Signaling	4.36	6
Synaptic Long Term Potentiation	4.44	3.78
Semaphorin Neuronal Repulsive Signaling Pathway	4.52	3.81
Endocannabinoid Neuronal Synapse Pathway	4.7	10
RAR Activation	4.72	3.9
Remodeling of Epithelial Adherens Junctions	4.82	4.14
CREB Signaling in Neurons	5.29	3.7
Insulin Secretion Signaling Pathway	5.38	8.88
Dopamine-DARPP32 Feedback in cAMP Signaling	5.83	6.75
Gap Junction Signaling	6.13	3.47
Synaptic Long Term Depression	6.31	3.3
Calcium Signaling	6.4	2.8
GABA Receptor Signaling	6.68	11
Huntington's Disease Signaling	7.75	10.3
Opioid Signaling Pathway	8.48	8.82
Synaptogenesis Signaling Pathway	10.6	9.69

[truncated: 1 more sheets: Supp Fig 7]
