# Supplementary material for: Brain sex-dependent alterations after prolonged high fat diet exposure in mice
Source: Commun Biol. 2022 Nov 21;5:1276. doi: 10.1038/s42003-022-04214-x (PMC9681749; doi:10.1038/s42003-022-04214-x)
Supplement: Supplementary file 5 — Supplementary Data 2 [file 42003_2022_4214_MOESM5_ESM.xlsx]

## Sheet: Suppl Table 5
	Comparison of common genes between cerebellum and anterior cortex in males. Genes present in the lists of differentially regulated in cerebellum and Anterior Cortex are listed in fold-change descending order for the cerebellum. The fold-change displayed in anterior cortex is in the corresponding column. Genes in italics indicate genes, which are regulated in the same direction both in cerebellum …
	M HFD60 vs STD				M HFD45 vs STD
	Gene Name	Cb	Anterior Cortex		Gene Name	Cb	Anterior Cortex
	Dusp8	3.73	-2.78		Meis2	14.51	-2.26
	Cachd1	2.65	-4.72		Ucp2	9.62	-3.45
	Psmd3	2.33	-2.09		Ndst4	9.06	-66.43
	Camk2g	2.32	-2.03		Sulf2	6.77	-2.34
	Chpf	2.25	-2.33		Rhoj	6.51	-2.58
	Ccne2	2.24	2.12		Tshz2	6.25	-5.36
	Elovl5	2.24	-2.18		Kcnab2	4.87	-2.41
	Ndnf	2.22	-3.3		Timp2	4.76	-2.92
	Usp2	2.19	-2.19		Htr2c	4.3	-4.12
	Grm8; Mir592	2.1	-2.27* & -2.22 ^		Igfbp2	4.03	-4.12
	Tmem115	2.08	-2.51		Kcnc2	4.03	2.39
	Sec31a	2.07	-2.09		Mobp	3.9	-4.76
	Kcnab2	2.02	-2.05		Lrrtm4	3.79	-2.13
	Gm3127	-2.23	2.21		Plekhm2	3.72	-2.85
	Ipw; Snord116	-2.33	2.41		Tesk1	3.54	-2.54
	Gm20871/Sycp3 like Y-linked pseudogene	-2.75	2.02		Tmem115	3.54	-2.24
	Gm5286	-2.79	2.45		Tppp3	3.53	-2.41
	Gm3685	-3.01	2.46		Pigt	3.42	-3.95
	Vmn1r180	-3.01	2.19		Gas2	3.37	2.38
	Gm20871/Sycp3 like Y-linked pseudogene	-3.79	2.02		Hmgcs2	3.17	-2.93
	Olfr482	-4.52	2.03		Sv2c	3.17	-7.55
	Gm20871/Sycp3 like Y-linked pseudogene	-6.08	2.02		Fam205c	3.14	2.21
	Olfr403	-6.92	2.13		Rhog	3.14	-2.32
	Gm8220; Gm8224	-9.7	2.39		Gstm1	3.12	-7.39
			* Grm2 ^ Grm4		Tekt5	3.12	-2.41
					Ppm1l	3.08	-2.36
					Pcbp1	3.01	-2.53
					Sh3bgrl2	2.93	-2.32
					Sec31a	2.81	-3.04
					Scg2	2.8	-2.27
					Pygm	2.79	-5.45
					Nefh	2.75	-2.14
					Nr1d1	2.7	-4.48
					Ncdn	2.68	-6.9
					Gm17305	2.64	-3.38
					Ube3b	2.6	-2.65
					Ppp1r13b	2.59	-3.26
					Rgs4	2.59	2.06
					Srm	2.58	-2.22
					Samd4b	2.53	-2.93
					Usp2	2.52	-5.32
					Ndnf	2.47	-9.68
					Penk	2.45	-4.08
					Zdhhc18	2.45	-3.15
					Zdbf2	2.44	2.45
					Atp8a2	2.43	2.17
					Dcun1d4	2.43	2.77
					Tshz1	2.4	-7.71
					Ndrg4	2.39	-2.66
					Ankrd55	2.34	6.55
					Got2	2.34	-2.15
					Prrc2a	2.34	-3.2
					Sparc	2.31	-9.11
					Pcdhb15	2.29	-2.44
					Ntsr2	2.28	-2.36
					Phactr1	2.28	-3.31
					Tmem196	2.27	3.25
					Plcd4	2.24	-3.22
					Lgmn	2.23	-2.36
					Polrmt	2.23	-3.11
					Stk11	2.23	-2.04
					Ncln	2.22	-2.85
					Tubg2	2.22	-2.15
					Ccne2	2.2	2
					Myo18a	2.2	-3.06
					Slc27a1	2.2	-2.7
					Wars	2.2	-3.53
					Wasf2	2.19	-3.54
					Phlpp1	2.16	-2.77
					Pcp4l1	2.14	-3.13
					Tox	2.14	3.25
					Agbl4	2.13	3.9
					Slc6a9	2.13	-2.49
					Pbx3	2.12	-10.05
					Scd2; Mir5114	2.12	-3.61
					Pde4a	2.1	-2.44
					Sirt2	2.08	-3.54
					Gm20721	2.06	-3.71
					Nfic	2.02	-4.17
					Tmem176b	2	-2.24
					Ass1; Gm5424	-2.01	4.09
					Gm21954	-2.02	-2.46
					Coro1c	-2.03	2.08
					Slc15a2	-2.03	-2.19
					Olfr1383	-2.05	2.32
					Eng	-2.08	3.92
					Cldn20	-2.1	-2.06
					Ankrd13a	-2.11	2.14
					Gm13235; OTTMUSG00000010670; LOC100861993	-2.11	2.3
					Olfr16	-2.12	2.17
					Caskin2	-2.14	2.17
					Ergic3	-2.17	2.25
					Evi5l	-2.2	2.01
					Cnn3	-2.21	2.03
					Gm10334	-2.23	4.01
					Akap12	-2.24	2.97
					BC037034	-2.25	2.1
					Olfr829	-2.31	2.37
					Cpt1a	-2.32	2.56
					Gm13242	-2.34	2.04
					Brsk1	-2.36	2.04
					Spink14	-2.36	2.12
					Gm21833	-2.39	-2.12
					Arhgdia	-2.41	2.26
					Cyp2d22	-2.46	2.11
					Gfap	-2.5	2.29
					Calcoco1	-2.52	3.24
					Ehd3	-2.52	3.12
					Abhd4	-2.53	2.16
					Foxj1; Rnf157	-2.56	2.75
					Ccnd3	-2.6	2.39
					Ctif	-2.64	2.42
					Gm3685	-2.65	2.08
					Apoe	-2.67	2.72
					Gm3317	-2.7	2.21
					Gm3488; Gm3317	-2.7	2.21
					Ampd3	-2.79	3.29
					Dusp8	-2.84	3.88
					Spink8	-2.84	2.03
					Gm16367	-2.94	2.04
					Gm29073	-2.94	2.43
					Rex2	-3.04	2.26
					Epn1	-3.05	2.09
					Fam163a	-3.17	2.58
					Cep170b	-3.18	3.87
					Crtac1	-3.45	2.31
					Gm3752; Gm2897	-3.53	2.14
					Cmip	-3.57	2.39
					Cdkn1a	-3.8	77.83
					Olfr594	-4	2.02
					Gm16367; AU018829	-4.08	2.08
					Gm16367; AU018829	-4.08	2.08
					Adgrg1	-4.11	2.45
					Gm3696	-4.11	2.14
					Epb41l1	-4.15	2.49
					Gm10340	-4.15	2.2
					Gm2956	-4.15	2.2
					Olfr898	-4.59	2.18
					Gm3252; Gm2897	-4.72	2.14
					Gm2974	-4.94	2.01
					Gm3383; Gm3194	-5.04	2.44
					Fam57b	-5.91	2.16
					Cachd1	-5.93	3.24
					Apod	-7.79	3.57

## Sheet: Suppl Table 6
	Comparison of common genes between cerebellum and anterior cortex in females. Genes present in the lists of differentially regulated in cerebellum and anterior cortex are listed in fold-change descending order for the cerebellum. The fold-change displayed in anterior cortex is in the corresponding column. Genes in italics indicate genes, which are regulated in the same direction both in cerebellu…
	F HFD60 vs STD				F HFD45 vs STD
	Gene Name	Cb	Anterior Cortex		Gene Name	Cb	Anterior Cortex
	Nr4a3	6.28	2.13		Clstn3	3.34	-2.67
	Shank3	5.82	-8.87		Irs1	2.88	-2.76
	Actr1b	4.25	-2.29		Borcs8	2.82	-2.24
	Men1	4.21	-2.58		Ahcyl2	2.79	3.11
	Cep170b	3.87	-4.04		Agap3	2.64	-7.44
	Abr	3.73	-4.08		Dgkz	2.64	-2.53
	Clstn3	3.54	-2.86		Plagl1	2.62	-5.37
	Spock2	3.52	-2.83		Cacnb3	2.57	-4.05
	Mesdc1	3.5	-2.58		Myl12a	2.51	-2.55
	Mcf2l	3.44	-2.19		Ndufs7	2.51	-2.02
	Tprgl	3.38	-2.03		Add2	2.5	-2.12
	Ergic1	3.36	-2.38		Pcdhac1	2.5	-3.75
	Ankrd34a	3.28	-4.39		Ckb	2.47	-3.39
	Plppr2	3.24	-2.68		Pdpr	2.46	3.25
	Btbd11	3.23	-2.95		Lgalsl	2.43	2.49
	Dgkz	3.2	-3.24		Fam20a	2.39	-2.89
	Maz	3.18	-2.14		Cnot6l	2.36	2.14
	Sptbn2	3.15	-4.15		Kif3c	2.35	-2.68
	Kif1a	3.12	-3.56		Kcnj16	2.32	-2.87
	Dagla	3.11	-2.81		Rtf1	2.32	-3.86
	Flcn	3.09	-2.9		Ftl1	2.27	-2.16
	L1cam	3.04	-4.07		Arhgef12	2.26	2.2
	Pom121	3.03	-4.41		Ipo13	2.26	-2.02
	Gad1	2.99	-2.53		March4	2.25	-2.09
	Fads1	2.92	-3		Cacna1e	2.23	-2.17
	Pianp	2.92	-7.17		Nos1	2.22	-3.19
	Agap3	2.85	-6.28		Fzr1	2.21	-3.48
	Dvl1	2.83	-2.78		Map6	2.21	-4.61
	Map1a	2.83	-2.26		Cenpt	2.2	-2.03
	Ptms	2.83	-3.14		Phf2	2.19	-6.49
	Ubqln2	2.83	-8.4		Dennd6b	2.18	-2.21
	Psd	2.82	-2.04		Kctd13	2.17	-3.79
	Cacna1i	2.81	-5.24		Kat7	2.16	-2.24
	Lrrc4b	2.8	-19.59		Lin28b	2.16	2.16
	Kctd12; Mir5130	2.78	-2.15		2310009B15Rik	2.15	-2.02
	Cic	2.77	-5.71		Bre	2.13	-3.26
	Celf3	2.76	-3.5		Celf4	2.13	-20.91
	Epb41l1	2.72	-3.99		Gja1	2.13	-2.52
	Pcsk1n	2.72	-5.1		Rbm4	2.13	4.05
	Ppm1l	2.71	-2.5		Rbm4	2.1	2.36
	Wac	2.71	3.87		Ptpn23	2.08	-2.76
	Pvrl1	2.7	-3.67		Fam219a	2.05	-3.2
	Shank2	2.68	-6.73		Nprl2	2.03	-4.2
	Nos1	2.67	-2.55		0610010K14Rik; Rnasek	2.02	-2.07
	Rxrb	2.67	-2.12		Dlgap1	2.01	-3.68
	Osbp2	2.66	-2.4		Cttnbp2	2	2.71
	Mdh2	2.65	-7.42		Nup35	2	2.92
	Trim8	2.65	-5.61		Rbm4	2	2.36
	Pigt	2.63	-4.07		Gnb3	-2.04	2.05
	Lgalsl	2.61	2.61		H2-DMb2	-2.29	-2.29
	Rbm4b	2.61	3.6		Cfap44	-2.49	2.09
	Gas7	2.58	-3.2
	Atp1a3	2.57	-2.12
	Kdm6b	2.57	-3.55
	Add2	2.54	-2.29
	Arhgef12	2.54	3.03
	B4galnt1	2.53	-5.36
	Stox2	2.52	-4.48
	Trak1	2.49	-3.7
	Repin1	2.48	-2.16
	Sept11	2.48	-2.33
	Klf13	2.46	-2.6
	Prrc2a	2.45	-6.44
	Syt4	2.45	2.13
	Kif3c	2.44	-2.46
	Snap47	2.44	-3.41
	Adrbk1	2.43	-2.24
	C1qtnf4	2.43	-3.81
	Ckb	2.43	-2.53
	Prox1	2.42	-2.06
	Cul9	2.41	-2.26
	6030419C18Rik	2.4	-2.77
	Zfhx2	2.4	-6.71
	Efr3b	2.39	-2.21
	Pcx	2.39	-2.2
	Igsf21	2.38	-3.42
	Syt7	2.38	-2.35
	Atp2b2	2.37	-2.58
	Camta2	2.37	-6.67
	Pitpnm3	2.36	-2.96
	Cdc42bpb	2.35	-6.83
	Fam20a	2.34	-2.34
	Gps2	2.34	-3.09
	Irf2bpl	2.33	-4.6
	March4	2.33	-2.03
	Mlf2	2.33	-2.94
	Fbxo6	2.31	-2.1
	Wasf2	2.31	-4.71
	Mapre2	2.3	-4.26
	Slc1a3	2.3	-2.38
	Zfp763	2.3	2.8
	Dusp3	2.29	-2.06
	Inpp4a	2.29	-2.62
	Stx6	2.28	2.18
	Jph3	2.26	-2.95
	Zfyve9	2.26	2.56
	Cacnb3	2.25	-5.45
	Ndst1	2.25	-2.14
	Phf2	2.25	-4.42
	Ksr2	2.24	-4.32
	Kcnc3	2.23	-2.39
	Tcp11l1	2.23	4.38
	Dgkh	2.22	-2.43
	Tra2a	2.22	-2.62
	Cept1	2.21	11.29
	Kcna6	2.21	2.47
	Ppp1r1b	2.2	-5
	Ttc19	2.2	4.83
	Cdc42ep1	2.19	-2.55
	Cplx2	2.19	-7.17
	Zfpm1	2.19	-13.93
	Caly	2.17	-2.89
	Ube2j1	2.17	-3.96
	Fn1	2.16	-2.83
	Efhd2	2.15	-2.63
	Fgf11	2.15	-2.56
	Gltscr1	2.15	-2.12
	Naa16	2.15	2.36
	Sobp	2.15	2.81
	Fgfr1	2.14	-2.48
	Map6	2.14	-5.7
	Mef2d	2.14	-2.52
	Dcakd	2.13	-3
	Ldlrad4	2.13	-2.3
	Baiap2	2.12	-2.22
	Rbm4	2.12	3.8
	Srebf2	2.12	-3.63
	Zmynd8	2.12	-3.69
	Cacnb1	2.11	-2.17
	Rbm4	2.11	3.01
	Crebrf	2.1	2.32
	Arid5b	2.09	-2.24
	Bcl2l1	2.09	-2.53
	Endog	2.09	-2.4
	Map2k7	2.09	-2.2
	Phc1	2.09	-2.43
	Wdfy3	2.09	-5.04
	Ap2s1	2.07	-2
	D10Jhu81e	2.07	-2.97
	Hivep2	2.07	-3.53
	Kcnj16	2.07	-2.52
	Adcy1	2.06	-3.07
	Gnaz	2.06	-3.52
	Hrh3	2.06	-2.24
	Kmt2a	2.06	-5.04
	Lypla2	2.05	-4.41
	Padi2	2.05	-6.1
	Zc3h7b	2.05	-4.46
	Arl2	2.04	-4.17
	Gosr1	2.04	3.11
	Midn	2.04	-2.87
	Phc2	2.04	-2.16
	Stambpl1	2.04	2.79
	Adamts4	2.03	-2.7
	Pcbp1	2.03	-5.91
	Plagl1	2.03	-6.52
	Unkl	2.03	-3.6
	Ccdc6	2.02	-3.94
	Kctd13	2.02	-2.8
	Naa38	2.02	3.22
	Tmem115	2.02	-2.91
	Usp29	2.02	-2.5
	Zbtb4	2.02	-3.06
	Klf6	2.01	2.13
	Nacc1	2.01	-3.11
	Nol6	2.01	-5.49
	Phkb	2.01	4.05
	Tom1l2	2	-2.65
	Gm5108	-2	2.09
	Gm3264	-2.12	2.22
	ND3	-2.18	3.25
	Gm3317	-2.32	2.43
	Gm3488; Gm3317	-2.32	2.43
	Cfap44	-2.37	2.12
	1700049E17Rik2	-2.45	2.89
	Usf1	-2.47	3.24
	Gm2310	-2.49	2.06
	Gm3685	-2.55	2.17
	Gm10340	-2.63	2.2
	S100a8	-2.68	4.35
	Gm3629; Gm2897	-2.75	2.18
	Gm3739	-2.75	2.18
	Gm5796	-3.05	2.88
	Gm10021	-3.54	2.14
	Gm3667	-3.59	2.57
	Gm3696	-3.67	3.43
	Gm11168	-7.15	6.29
